# Supplementary material for: Transcriptome and Co-Expression Network Analyses of Resistant and Susceptible Rice Cultivars in Response to Meloidogyne graminicola
Source: Int J Mol Sci. 2025 May 31;26(11):5315. doi: 10.3390/ijms26115315 (PMC12154962; doi:10.3390/ijms26115315)
Supplement: Supplementary file 1 [file ijms-26-05315-s001.zip]

Archive with 1 entries (1 files):
- Table S1 Summary of transcriptome analyses.xlsx
