# Supplementary material for: Transcriptome and Co-Expression Network Analyses of Resistant and Susceptible Rice Cultivars in Response to Meloidogyne graminicola
Source: Int J Mol Sci. 2025 May 31;26(11):5315. doi: 10.3390/ijms26115315 (PMC12154962; doi:10.3390/ijms26115315)
Supplement: Supplementary file 1 [file ijms-26-05315-s001.zip › Table S1 Summary of transcriptome analyses.xlsx]

## Sheet: 1.Indica  rice cultivars
No	repeat1					repeat2					repeat3					0 level	1 level	2 level	3 level	4 level	5 level	Gall_index	resistance/susceptibility
9311	20	35	27	16	25	27	20	25	24	20	35	21	35	16	22	0	0	0	5	7	3	77.3333	HS
472	15	22	24	29	18	23	19	21	24	15	24	21	23	28	34	0	0	0	4	10	1	76	HS
647	15	30	26	32	19	41	17	22	27	16	24	18	35	31	18	0	0	0	6	5	5	84	HS
667	21	20	18	25	30	17	16	15	21	27	20	19	17	24	29	0	0	0	8	7	1	76	HS
6	2	1	1	5	3	3	1	4	2	3	3	1	3	2	3	0	7	8	0	0	0	30.6667	MS
700	4	1	5	1	2	2	2	3	4	4	3	2	3	3	3	0	6	9	0	0	0	32	MS
1272	2	1	4	5	3	3	1	5	3	4	2	1	4	2	5	0	6	9	0	0	0	32	MS
1362	1	2	3	4	6	1	3	4	5	6	1	2	4	5	5	0	5	10	0	0	0	33.3333	MS
679	2	1	5	3	5	2	2	4	3	5	2	1	4	3	4	0	6	9	0	0	0	32	MS
24	4	2	2	2	6	3	2	2	3	6	3	3	2	2	5	0	7	8	0	0	0	30.6667	MS
589	1	1	6	5	3	1	2	5	4	3	1	1	5	3	3	0	6	9	0	0	0	32	MS
564	1	4	5	2	5	1	3	4	3	5	1	3	4	4	4	0	4	11	0	0	0	34.6667	MS
896	1	2	3	5	6	2	2	3	4	6	2	2	3	4	5	0	6	9	0	0	0	32	MS
683	5	1	3	4	4	4	2	4	4	5	4	1	3	4	5	0	3	12	0	0	0	36	MS
900	2	1	6	3	5	3	1	5	3	5	2	1	5	2	4	0	6	9	0	0	0	32	MS
515	1	2	4	5	6	1	2	4	5	5	1	2	4	5	5	0	6	9	0	0	0	32	MS
654	1	2	4	5	6	2	3	4	4	6	1	2	4	5	6	0	5	10	0	0	0	33.3333	MS
532	1	2	4	5	6	2	2	4	5	5	1	2	4	4	5	0	6	9	0	0	0	32	MS
1291	0	3	5	4	6	1	4	5	3	7	0	3	5	3	6	2	1	12	0	0	0	33.3333	MS
553	1	5	4	6	2	2	5	4	6	3	1	5	4	5	3	0	4	11	0	0	0	34.6667	MS
548	1	2	3	6	7	1	2	3	6	6	2	2	3	6	7	0	6	9	0	0	0	32	MS
1431	1	2	4	5	7	1	3	4	5	7	1	2	4	5	6	0	5	10	0	0	0	33.3333	MS
542	1	2	3	6	7	1	2	3	5	7	1	2	3	5	7	0	6	9	0	0	0	32	MS
630	5	1	4	6	3	4	2	5	6	4	4	1	4	5	4	0	3	12	0	0	0	36	MS
1009	3	5	2	6	3	3	4	3	5	4	3	5	3	6	3	0	1	14	0	0	0	38.6667	MS
450	1	3	4	5	7	1	3	4	4	7	1	3	4	4	6	0	3	12	0	0	0	36	MS
507	2	3	4	5	6	2	2	5	4	5	2	2	4	5	6	0	5	10	0	0	0	33.3333	MS
562	4	1	3	6	6	3	1	3	5	6	3	1	4	6	5	0	3	12	0	0	0	36	MS
510	3	1	6	5	5	2	2	5	5	6	3	2	5	4	6	0	4	11	0	0	0	34.6667	MS
468	2	3	4	5	7	3	3	4	4	7	2	3	4	4	7	0	2	13	0	0	0	37.3333	MS
609	2	3	4	5	7	2	3	4	5	6	2	3	4	5	7	0	3	12	0	0	0	36	MS
1008	2	3	4	6	8	3	2	3	5	5	2	2	4	5	8	0	4	11	0	0	0	34.6667	MS
516	6	5	3	5	3	5	4	3	4	4	5	5	3	4	4	0	0	15	0	0	0	40	MS
557	2	3	5	6	7	2	3	4	5	6	3	2	5	6	6	0	3	12	0	0	0	36	MS
1170	1	2	5	7	8	1	3	5	7	7	1	3	5	7	7	0	4	11	0	0	0	34.6667	MS
518	1	3	4	7	8	2	3	4	6	8	1	3	4	6	8	0	3	12	0	0	0	36	MS
673	2	3	5	6	7	2	3	4	5	7	2	3	5	6	7	0	3	12	0	0	0	36	MS
1387	2	3	5	6	7	2	3	5	5	7	2	3	5	5	7	0	3	12	0	0	0	36	MS
455	1	2	5	6	10	1	2	5	6	9	2	2	5	6	9	0	6	9	0	0	0	32	MS
1268	1	2	6	7	8	1	3	6	6	8	2	3	6	6	8	0	4	11	0	0	0	34.6667	MS
556	2	4	5	6	7	2	4	5	5	7	1	4	5	5	6	0	3	12	0	0	0	36	MS
596	1	3	5	7	8	1	3	4	6	8	1	3	5	6	7	0	3	12	0	0	0	36	MS
491	2	3	5	6	8	2	3	4	5	7	2	3	5	6	8	0	3	12	0	0	0	36	MS
692	4	5	4	6	5	4	4	4	5	6	4	4	4	6	6	0	0	15	0	0	0	40	MS
517	2	3	5	7	8	2	3	4	6	8	2	3	5	6	7	0	3	12	0	0	0	36	MS
539	2	3	5	7	8	2	3	4	6	8	2	3	5	7	8	0	3	12	0	0	0	36	MS
1131	5	4	3	6	7	4	5	3	5	7	5	5	3	5	7	0	0	15	0	0	0	40	MS
593	1	4	5	7	10	1	4	5	7	9	1	4	5	6	9	0	3	12	0	0	0	36	MS
511	3	4	5	7	8	3	4	5	6	8	3	4	4	6	7	0	0	15	0	0	0	40	MS
581	4	10	6	4	3	3	8	5	4	3	4	9	5	4	3	0	0	15	0	0	0	40	MS
706	2	3	5	8	10	2	3	5	7	9	3	2	5	8	9	0	3	12	0	0	0	36	MS
528	8	5	3	9	3	7	5	3	8	4	7	5	3	8	3	0	0	15	0	0	0	40	MS
476	3	4	5	8	9	3	4	5	7	9	3	4	5	7	9	0	0	15	0	0	0	40	MS
522	3	5	6	7	8	3	5	5	6	6	3	5	5	7	8	0	0	15	0	0	0	40	MS
591	2	4	5	9	10	3	4	5	8	10	3	4	5	8	10	0	1	14	0	0	0	38.6667	MS
725	7	10	8	4	3	6	9	7	5	3	6	10	7	4	3	0	0	15	0	0	0	40	MS
684	4	10	8	11	2	3	7	7	9	3	3	9	7	10	3	0	1	13	1	0	0	40	MS
592	10	8	5	3	9	8	6	4	4	8	9	6	5	4	9	0	0	15	0	0	0	40	MS
494	4	6	7	8	10	4	6	6	7	9	4	6	6	7	9	0	0	15	0	0	0	40	MS
488	4	5	7	9	10	4	5	7	7	10	4	5	6	8	9	0	0	15	0	0	0	40	MS
659	6	10	7	10	4	6	8	6	9	5	6	9	6	9	5	0	0	15	0	0	0	40	MS
549	5	11	4	10	11	5	9	4	9	10	5	10	4	10	10	0	0	13	2	0	0	42.6667	MS
452	12	12	5	9	5	9	10	5	8	6	11	11	5	9	5	0	0	11	4	0	0	45.3333	MS
583	9	11	11	5	8	8	9	9	5	7	8	10	10	5	8	0	0	13	2	0	0	42.6667	MS
1125	5	6	7	12	15	5	6	7	11	12	5	6	7	11	14	0	0	9	6	0	0	48	MS
440	5	7	9	11	14	5	7	8	9	13	5	7	8	10	13	0	0	11	4	0	0	45.3333	MS
1370	4	9	7	16	11	3	8	6	13	10	4	8	7	14	11	0	0	10	5	0	0	46.6667	MS
651	5	8	9	11	14	5	7	8	10	13	6	8	8	10	13	0	0	11	4	0	0	45.3333	MS
462	6	9	7	12	15	5	8	6	11	13	6	8	7	11	14	0	0	9	6	0	0	48	MS
671	12	11	10	7	9	9	10	9	6	8	11	10	9	6	8	0	0	12	3	0	0	44	MS
527	5	7	10	13	14	5	8	9	12	13	6	7	9	12	13	0	0	9	6	0	0	48	MS
1237	5	8	9	17	23	5	8	8	15	18	5	7	8	15	19	0	0	9	5	1	0	49.3333	MS
543	9	10	11	17	19	8	9	10	15	16	9	9	10	16	17	0	0	8	7	0	0	49.3333	MS
685	1	0	1	0	0	1	0	1	1	0	1	1	1	0	0	7	8	0	0	0	0	10.6667	R
694	15	6	9	12	18	11	10	8	11	16	5	12	9	11	15	0	0	6	9	0	0	52	S
686	6	8	10	12	15	5	16	9	11	14	11	8	9	11	14	0	0	7	8	0	0	50.6667	S
902	15	9	11	7	10	12	11	10	15	9	14	16	10	12	10	0	0	7	8	0	0	50.6667	S
423	13	10	9	10	13	11	19	15	9	11	12	9	8	9	12	0	0	7	8	0	0	50.6667	S
851	10	6	18	10	14	9	12	15	9	12	9	6	15	20	13	0	0	7	8	0	0	50.6667	S
1350	11	8	9	16	18	15	8	8	14	15	15	8	9	13	16	0	0	6	9	0	0	52	S
594	5	9	11	12	14	13	8	10	11	11	5	8	10	11	12	0	0	7	8	0	0	50.6667	S
536	16	11	11	15	10	12	9	9	13	14	11	10	9	13	8	0	0	6	9	0	0	52	S
546	7	9	11	12	14	15	9	9	11	11	18	9	10	11	12	0	0	6	9	0	0	52	S
717	11	8	12	13	14	11	17	10	12	11	14	15	10	12	12	0	0	3	12	0	0	56	S
1400	8	11	12	14	10	10	20	11	13	9	7	9	12	13	13	0	0	6	9	0	0	52	S
690	12	10	9	11	13	9	15	22	9	11	11	16	8	10	12	0	0	6	8	1	0	53.3333	S
484	18	15	11	12	21	10	18	10	22	19	13	21	10	11	20	0	0	3	9	3	0	60	S
414	11	15	10	8	16	9	14	8	7	13	11	14	9	7	13	0	0	7	8	0	0	50.6667	S
44	6	10	13	14	17	5	9	10	12	14	7	9	11	13	15	0	0	7	8	0	0	50.6667	S
1342	8	10	13	14	15	7	10	11	13	12	7	10	12	13	13	0	0	6	9	0	0	52	S
595	15	12	12	13	10	11	11	10	12	9	12	11	11	13	10	0	0	4	11	0	0	54.6667	S
757	12	10	11	14	15	9	9	10	13	13	11	9	11	12	14	0	0	5	10	0	0	53.3333	S
436	12	15	13	12	11	9	13	10	11	9	11	14	12	11	10	0	0	4	11	0	0	54.6667	S
1367	11	13	11	19	10	9	11	9	17	8	10	13	10	17	9	0	0	7	8	0	0	50.6667	S
1225	15	14	12	15	9	12	12	10	13	8	14	13	11	13	9	0	0	4	11	0	0	54.6667	S
27	13	8	16	14	14	11	6	14	12	11	13	6	13	13	12	0	0	3	12	0	0	56	S
87	11	15	16	11	13	10	14	13	9	10	10	14	14	10	12	0	0	5	10	0	0	53.3333	S
500	10	11	14	15	16	9	9	12	14	14	9	10	12	14	14	0	0	5	10	0	0	53.3333	S
521	10	15	13	18	11	9	13	11	15	10	10	14	12	16	10	0	0	5	10	0	0	53.3333	S
752	15	12	16	11	13	12	10	14	10	11	13	10	15	11	12	0	0	3	12	0	0	56	S
967	10	11	12	16	18	9	10	10	15	14	9	10	11	15	16	0	0	6	9	0	0	52	S
993	10	13	10	16	19	9	11	9	15	17	9	11	10	15	17	0	0	6	9	0	0	52	S
701	5	6	9	23	25	5	6	7	22	22	4	5	8	22	22	0	0	9	0	6	0	56	S
501	14	15	7	14	19	11	13	6	13	14	13	14	7	13	17	0	0	3	12	0	0	56	S
773	8	9	16	17	19	7	8	13	14	16	7	8	14	15	16	0	0	6	9	0	0	52	S
603	8	9	16	17	19	6	7	13	14	16	7	8	14	16	17	0	0	6	9	0	0	52	S
689	12	7	14	19	18	9	5	11	16	15	11	6	12	16	16	0	0	4	11	0	0	54.6667	S
844	19	10	15	12	15	15	8	12	10	12	17	9	13	11	14	0	0	4	11	0	0	54.6667	S
465	9	10	14	18	21	8	9	12	15	16	9	10	13	16	19	0	0	6	8	1	0	53.3333	S
645	5	13	15	17	22	5	11	13	15	18	5	12	14	16	20	0	0	3	11	1	0	57.3333	S
632	19	17	14	11	12	15	13	11	10	10	16	15	12	11	11	0	0	2	13	0	0	57.3333	S
519	16	12	18	17	10	12	10	14	15	9	14	10	16	15	9	0	0	5	10	0	0	53.3333	S
7	11	12	17	16	18	8	9	14	14	15	11	11	15	14	15	0	0	2	13	0	0	57.3333	S
1322	10	18	20	11	15	8	14	15	10	12	9	15	16	10	13	0	0	5	10	0	0	53.3333	S
1436	13	11	19	17	14	11	9	16	15	12	12	10	19	16	13	0	0	2	13	0	0	57.3333	S
1015	12	13	15	16	18	11	10	12	13	15	11	11	13	14	17	0	0	1	14	0	0	58.6667	S
433	13	16	14	14	20	11	14	11	12	16	12	15	13	13	17	0	0	0	15	0	0	60	S
607	11	15	16	17	18	8	12	13	14	15	10	13	14	16	17	0	0	2	13	0	0	57.3333	S
1279	19	12	13	16	18	14	9	10	14	14	16	10	11	15	17	0	0	3	12	0	0	56	S
682	12	15	16	19	22	12	11	14	17	18	13	13	15	18	21	0	0	0	13	2	0	62.6667	S
613	22	15	15	16	18	18	12	13	13	14	19	14	14	14	16	0	0	0	14	1	0	61.3333	S
640	15	12	38	16	19	12	10	30	15	15	13	10	31	15	16	0	0	2	10	1	3	70.6667	S

## Sheet: 2.Summary statistics of RNA-seq
Summary statistics of RNA-seq data
Sample	clean reads	alignment rate	GC%	Q20(%)
1008-1	19916987	0.9172	55	96.45
1008-2	22669732	0.9089	54	97.89
1008-3	22940331	0.9184	54	96.12
1008-4	22369596	0.9044	54	97.34
1008-5	22460593	0.9241	54	96.88
1008_Mg1	22012869	0.9262	53	97.56
1008_Mg2	22651723	0.9127	54	96.03
1008_Mg3	23458612	0.9297	54	97.11
1008_Mg4	22254820	0.919	55	96.72
1008_Mg5	23527057	0.9194	55	97.92
685-1	23455620	0.923	54	96.25
685-2	23408578	0.9197	55	97.49
685-3	22812155	0.9257	54	96.67
685-4	22418849	0.9219	55	97.05
685-5	22543739	0.9288	55	96.91
685_Mg1	23882957	0.9245	54	97.78
685_Mg2	23391523	0.9169	54	96.39
685_Mg3	22919240	0.9221	54	97.21
685_Mg4	23029458	0.9225	55	96.54
685_Mg5	22984990	0.9165	55	97.64
9311-1	22134236	0.9128	53	96.47
9311-2	22231366	0.9335	56	97.81
9311-3	23811375	0.9278	56	96.3
9311-4	22397206	0.9261	54	97.13
9311-5	23162071	0.9009	55	96.86
9311_Mg1	23413618	0.9299	55	97.07
9311_Mg2	23443077	0.9271	54	96.24
9311_Mg3	23465126	0.9145	54	97.95
9311_Mg4	22974153	0.9294	55	96.5
9311_Mg5	22127182	0.9365	55	97.76
1008 = 1008 indica rice cultivar inoculated with M. graminicola at 5 dpi
685 = 685 indica rice cultivar inoculated with M. graminicola at 5 dpi
9311 = 9311 indica rice cultivar inoculated with M. graminicola at 5 dpi
1008_Mg = 1008 indica rice cultivar inoculated with M. graminicola at 5 dpi
685_Mg = 685 indica rice cultivar inoculated with M. graminicola at 5 dpi
9311_Mg = 9311 indica rice cultivar inoculated with M. graminicola at 5 dpi

## Sheet: 3.Transcripts(TPM)
gene_id	1008-1	1008-2	1008-3	1008-4	1008-5	1008_Mg1	1008_Mg2	1008_Mg3	1008_Mg4	1008_Mg5	685-1	685-2	685-3	685-4	685-5	685_Mg1	685_Mg2	685_Mg3	685_Mg4	685_Mg5	9311-1	9311-2	9311-3	9311-4	9311-5	9311_Mg1	9311_Mg2	9311_Mg3	9311_Mg4	9311_Mg5
Os01g0809450	24	5	8	5	5	16	0	4	0	4	8	0	0	5	0	0	8	0	0	0	5	5	5	0	0	5	8	0	4	0
Os01g0220200	361	331	327	251	214	185	144	436	355	253	323	403	273	369	402	436	441	468	472	380	331	236	242	373	356	451	342	333	297	600
Os11g0643700	1913	1998	1886	1508	2153	970	1384	1356	1575	1496	1914	1843	1921	1865	1429	1902	1436	1888	1645	1912	1646	1558	1666	1500	1360	2167	1986	1853	1960	1587
Os09g0501200	7788	9012	3953	4619	12185	3362	4102	5754	3092	6666	9036	5255	7089	9886	6059	2754	5142	3723	3219	10168	7042	7242	6632	8574	3774	7768	9269	9217	10675	6833
Os08g0422200	233	235	164	271	205	194	287	213	204	237	173	224	203	257	235	173	204	231	218	215	243	192	204	242	259	203	208	187	227	193
Os02g0194900	6553	5059	7988	8123	4568	5011	5983	3522	5195	15076	4450	7969	3282	5327	5297	8613	6114	7724	8393	5986	8282	5900	4032	5943	9359	2095	1089	3737	1791	2517
Os03g0715900	0	0	0	0	0	0	0	0	0	0	0	0	0	0	0	0	0	0	0	0	0	0	0	0	0	0	0	0	0	0
Os09g0532000	1803	1801	2419	2753	1347	2560	5543	3776	3660	4188	1827	3350	1327	3904	3895	1778	1561	2940	1512	1887	2441	3095	1203	4183	2036	1398	962	895	1311	2224
Os09g0565700	1553	1406	1224	844	1554	356	538	1282	1579	769	1019	955	940	1054	1097	1310	1186	1207	1248	1461	926	1280	1016	1030	708	1201	1324	1472	1829	1853
Os05g0165200	812	909	522	437	1184	187	148	1511	755	617	1091	397	662	841	468	257	898	266	430	1029	377	203	646	392	162	1449	1802	1135	1527	1357
Os02g0127700	1752	2180	2371	1846	1823	1139	1738	1614	1955	1245	1650	1934	1480	1631	1503	1815	1739	2002	1634	1718	1476	751	1403	1515	1541	1834	1715	1854	1603	1758
Os02g0116600	2931	3011	2784	2739	2844	2210	2657	3405	3055	3007	2798	3174	2503	2922	3118	3028	3127	3282	2980	3057	2878	4527	3035	3074	2417	3320	3385	2971	2989	3123
Os01g0615300	11419	9393	8990	6099	8751	5863	7566	11043	10313	9846	9876	10321	9618	10899	12071	10561	12633	8972	9273	12457	8869	8982	6339	9125	5036	11265	9008	8545	10100	11675
Os02g0100800	244	294	249	430	327	223	223	211	229	224	378	322	337	272	285	340	361	392	322	243	354	358	588	303	377	408	248	351	398	290
ENSRNA049475447	0	0	0	0	0	0	0	0	0	0	0	0	0	0	0	0	0	0	0	0	0	0	0	0	0	0	0	0	0	0
Os05g0584950	8	2	0	0	4	10	0	0	0	2	0	2	4	8	0	0	10	0	0	8	6	0	5	2	0	5	5	10	10	0
ENSRNA049475440	0	0	0	0	0	0	0	0	0	0	0	0	0	0	0	0	0	0	0	0	0	0	0	0	0	0	0	0	0	0
Os06g0481200	414	162	259	51	151	163	63	535	253	569	186	317	375	230	464	63	329	69	321	477	44	9	17	64	82	361	246	205	433	369
Os08g0138700	804	704	665	587	656	392	499	676	673	672	722	919	689	675	924	774	1030	876	906	720	730	368	600	601	496	806	414	532	492	600
Os06g0662900	0	0	0	0	0	0	0	0	0	0	0	0	0	0	0	0	0	0	0	0	0	0	0	0	0	0	0	0	0	0
Os03g0395100	713	786	419	479	774	650	985	679	500	941	586	541	471	697	455	402	536	344	350	592	1153	551	675	864	574	1154	841	775	1202	1183
Os01g0152100	0	0	0	0	5	0	0	0	5	0	8	0	5	4	0	0	0	0	8	16	0	0	5	5	0	0	0	0	13	0
Os02g0640300	724	554	282	638	229	553	397	1110	853	469	558	511	503	424	889	343	776	359	510	497	349	311	574	583	208	782	906	558	930	740
Os01g0939800	31	16	32	25	29	28	63	5	16	28	21	16	28	29	28	16	26	24	37	29	24	26	18	16	36	59	65	28	33	29
Os05g0555300	17	28	17	0	0	32	53	36	0	52	12	0	0	0	51	48	0	0	0	13	18	92	16	20	27	32	43	48	32	10
Os07g0639800	4534	4977	4456	3439	5105	2497	3766	3669	3977	3385	4992	4362	5075	4866	4397	4688	4561	3783	4371	5058	3257	3143	3330	3422	2883	4432	3939	3993	4292	3498
Os01g0360100	123	171	138	184	206	177	161	211	130	252	149	87	152	298	122	76	177	69	177	153	0	16	7	0	0	42	0	12	34	25
Os08g0387500	892	794	925	691	701	897	1239	855	727	755	863	1017	785	857	928	1043	983	833	966	772	847	1870	852	1008	1028	1146	684	770	713	862
Os03g0612450	196	88	72	48	226	24	50	52	42	155	112	55	57	39	98	22	118	32	104	167	121	48	157	89	38	99	79	197	227	60
Os10g0559500	595	467	496	412	456	260	431	475	736	420	333	475	342	371	400	394	449	430	467	495	561	1212	492	432	410	630	529	561	516	645
ENSRNA049474790	0	0	0	0	0	0	0	0	0	0	0	0	0	0	0	0	0	0	0	0	0	0	0	0	0	0	0	0	0	0
Os07g0560700	54	61	33	47	29	12	30	29	82	65	32	28	74	62	87	3	67	31	9	41	56	63	120	72	30	111	122	54	120	83
Os03g0301950	16	24	5	17	7	0	5	28	28	21	28	0	13	13	18	8	24	25	8	25	24	32	56	13	8	43	57	53	56	24
ENSRNA049474797	0	0	0	0	0	0	0	0	0	0	0	0	0	0	0	0	0	0	0	0	0	0	0	0	0	0	0	0	0	0
Os01g0764400	3199	3093	3477	2097	2269	2377	3343	3982	3255	3024	2217	3208	2806	2600	2914	3479	4342	3639	3379	3196	2024	3617	1859	1993	1509	3877	2429	2567	2517	2803
Os02g0119000	414	758	889	668	491	160	710	925	791	170	0	0	0	0	0	0	0	0	0	0	427	159	343	269	353	403	382	540	479	372
Os09g0450200	1161	1254	1499	1353	1645	796	1340	1086	1082	1088	1629	1572	1452	1747	1186	1705	1370	2342	1565	1519	1193	874	1795	1277	1153	1160	1326	1474	1185	1182
Os07g0614500	20652	24165	21390	18960	27413	10749	18366	19647	18117	17964	22341	20781	21211	25749	18204	17181	19425	19167	17632	24901	18502	18533	23949	22590	17585	20887	22950	23679	23155	19351
Os07g0643400	62	89	83	44	24	12	91	98	252	30	32	76	26	32	38	173	30	100	74	16	109	415	60	90	100	92	38	36	28	84
Os05g0188750	0	0	0	0	0	0	0	0	0	0	0	0	0	0	0	0	0	0	0	0	0	0	0	0	0	0	0	0	0	0
Os01g0143900	2910	2641	2382	1950	1647	798	1944	2222	2654	2880	3912	4702	3498	2227	3568	3524	6955	3024	6537	5293	1450	908	1498	1128	1200	2490	1434	2017	1615	2050
Os03g0389501	530	392	443	791	376	142	188	237	314	254	475	590	266	385	239	488	329	568	390	417	332	399	987	437	441	141	181	281	204	202
Os01g0576100	0	0	0	0	0	0	0	0	0	0	0	0	0	0	0	0	0	0	0	0	0	0	0	0	0	0	0	0	0	0
Os10g0457400	636	592	237	365	637	249	214	266	153	537	622	367	475	508	318	116	278	179	252	597	732	462	633	645	297	722	648	772	1059	562
Os02g0663300	623	691	515	403	939	434	488	541	581	632	388	350	324	489	246	333	346	351	236	417	383	302	242	311	212	705	692	631	872	500
Os03g0860100	36	41	30	44	92	197	543	132	24	773	64	64	112	136	112	9	156	108	21	96	228	483	453	474	72	74	68	79	56	104
Os02g0332700	952	1072	987	1459	1094	431	886	875	1055	792	1639	1563	1605	1550	1234	1263	1474	2201	1191	1272	1248	968	2163	1056	1314	889	1092	1196	829	837
Os05g0517400	0	0	0	0	0	0	0	0	0	0	0	0	0	0	8	0	0	0	0	0	0	0	0	0	0	0	0	12	0	0
Os09g0345600	124	105	85	18	76	14	43	19	32	19	71	38	63	86	103	86	109	44	99	97	12	0	17	13	41	36	14	47	33	18
Os03g0183900	69	116	178	97	72	36	122	53	175	48	85	103	69	54	51	80	50	121	44	62	17	0	94	45	50	54	44	36	74	34
Os02g0140200	1129	3404	3026	5998	2578	608	3168	1107	2091	501	1444	1260	1555	1653	545	1655	1059	1919	1344	707	383	479	2140	1831	553	108	127	683	27	65
Os11g0639300	1945	1635	1365	1562	2208	1876	3270	1449	1103	3599	757	1138	617	1532	1045	884	1358	874	884	1614	1154	758	966	879	369	619	895	822	1145	807
Os11g0286400	0	0	0	0	0	0	0	0	0	0	0	0	0	0	0	0	0	0	0	0	0	0	0	0	0	0	0	0	0	0
Os11g0109500	1859	1623	2367	1510	2212	1014	1209	1861	2525	1210	1747	2193	1258	1624	2253	1458	1748	1462	2391	1938	1026	316	2081	1636	1634	2560	2202	2097	1516	2049
Os06g0180050	0	0	0	0	0	0	0	0	0	0	0	0	0	0	0	0	0	0	0	0	0	0	9	0	0	0	2	0	0	0
Os06g0177300	2203	2564	2295	1868	2175	1020	1630	2462	2218	1527	1735	1986	2052	2120	1698	1976	2028	1842	2000	1935	1400	1837	1873	1899	1588	2387	2552	2465	2349	2243
Os09g0477700	960	929	447	430	1207	599	467	468	498	907	906	789	869	938	495	342	562	267	389	827	947	1140	826	887	372	909	1006	1028	1418	732
Os04g0175750	0	0	0	0	0	0	0	0	0	0	0	0	0	0	0	0	0	0	0	0	0	0	0	0	0	0	0	0	0	0
Os01g0581300	99	44	88	56	91	69	41	0	47	123	0	16	0	0	0	0	0	0	0	0	0	0	0	0	0	0	0	0	0	0
Os08g0224100	4834	4773	6144	3987	4414	2295	3305	3685	4900	3840	4303	4953	4274	3680	3997	5400	4839	4583	5448	4784	3104	2561	4511	3118	3752	4387	3973	4085	3785	3924
Os01g0530400	1617	1876	1593	1333	1939	1243	1476	1471	1259	1655	1812	1551	1735	1929	1532	1398	1571	1557	1371	1657	1576	1287	1627	1662	1079	2048	1635	1640	1773	1518
Os05g0528500	352	149	155	78	103	195	150	297	263	431	195	248	294	198	378	144	429	235	395	329	170	12	50	44	67	339	156	112	215	120
Os01g0622700	4700	5356	6134	5515	5211	5612	5974	5590	5491	5829	5263	5211	4832	4676	4724	4307	5138	5847	5307	5262	5264	4524	6420	5453	5093	5674	5256	5114	4802	4529
Os04g0683800	3784	3391	1345	1310	4592	2460	1940	2249	1370	3653	2901	2265	2630	3038	2412	775	1878	727	1661	3532	3391	3902	2595	3642	1255	4913	4159	3965	4985	3849
Os10g0479100	53	83	72	65	64	168	170	110	108	28	65	56	103	83	103	165	48	129	67	62	48	338	52	111	46	64	56	48	96	52
Os07g0510800	172	149	202	260	130	184	369	218	227	449	0	0	0	0	0	0	0	0	0	0	0	0	0	0	0	0	0	0	0	0
Os08g0522300	12	28	15	24	20	0	9	20	48	44	44	148	95	56	71	171	144	151	115	83	42	33	96	42	29	39	40	34	16	28
Os06g0535200	139	192	244	70	140	31	9	117	92	154	112	101	96	68	110	354	180	131	253	188	32	16	113	25	116	128	53	68	39	73
Os05g0170600	0	0	0	0	0	0	0	0	0	0	0	0	0	0	0	0	0	0	0	0	0	0	0	0	0	0	0	0	0	0
Os09g0555200	632	699	748	1012	596	399	936	580	698	495	508	689	684	622	430	783	594	869	639	618	512	237	908	697	794	729	609	620	468	549
Os06g0176650	4	9	1	2	3	9	2	9	2	5	11	3	19	11	15	0	12	2	0	8	16	10	1	5	10	9	12	20	18	13
Os10g0511400	5215	5034	5600	4189	5523	4602	4022	4941	4928	5711	5478	5920	5614	4821	5482	5262	5206	4956	5568	5620	4387	3293	4599	4431	3444	6211	5040	4744	5597	5080
Os04g0445900	123	128	48	120	207	56	76	246	92	103	132	45	116	216	104	5	36	60	5	104	195	523	160	440	76	405	441	272	363	429
Os05g0461300	7366	7225	5863	5383	7203	5552	5494	7992	6820	6913	6672	6244	6065	6914	5909	5885	6017	5631	5763	7740	7069	6547	7136	7846	4423	8744	8481	7557	9073	8109
Os04g0692800	1269	1199	1530	751	1330	1853	927	1168	1231	2389	1188	1625	1067	1215	1532	1822	1301	1204	1952	1530	1275	758	811	1165	1007	1192	943	1060	1339	1334
Os01g0391951	0	0	0	0	0	0	0	0	0	0	0	0	0	0	0	0	0	0	0	0	0	0	0	0	0	0	0	0	0	0
Os06g0520600	36	0	40	20	0	29	20	24	32	12	40	16	42	24	36	0	24	0	24	52	46	19	29	16	0	87	106	140	75	95
Os11g0216350	0	0	0	0	0	0	0	0	0	0	0	0	0	0	0	0	0	0	0	0	0	0	0	0	0	0	0	0	0	0
Os09g0410400	629	675	780	838	709	268	525	413	497	432	613	635	519	622	329	795	486	731	583	370	780	224	1184	742	1010	491	536	548	453	499
Os01g0215725	0	0	0	0	0	0	0	0	0	0	0	0	0	0	0	0	0	0	0	0	0	0	0	7	0	0	0	0	7	18
Os11g0150100	103	241	180	121	199	32	84	189	161	102	124	206	178	173	194	168	192	116	175	123	86	82	133	116	140	209	278	203	256	269
Os02g0652575	19	43	28	34	38	0	0	44	30	29	83	27	9	69	26	27	35	12	12	47	54	8	86	33	71	59	69	63	76	65
Os02g0655700	3841	3954	4585	3297	4018	4317	4705	4140	4410	4156	4062	4758	3735	4276	4192	4737	4454	4597	4418	4328	3979	5650	3888	3991	3130	4613	4033	3792	4278	3667
ENSRNA049470962	1	1	1	1	1	1	1	1	1	1	1	1	1	1	1	1	1	1	1	1	1	1	1	1	1	1	1	1	1	1
Os04g0444050	0	0	0	0	0	0	0	0	0	0	0	0	0	0	0	0	0	0	0	0	2	0	0	0	0	0	0	0	0	0
Os01g0585100	1487	1339	1601	1561	1701	1070	1240	1384	1089	1422	1913	1285	1257	1823	1117	1399	1640	1689	1117	1437	1220	6794	1709	1253	1154	1575	1636	1651	1581	1130
Os01g0392600	18	3	5	11	0	0	4	6	0	8	9	20	3	55	4	6	7	7	4	12	80	113	54	35	72	30	22	52	33	2
Os04g0438500	4463	3921	4184	4489	4541	2347	2930	3497	4274	4392	4767	5217	3845	4817	4714	5164	5044	5782	5241	5375	4788	3169	5461	4444	4308	4304	4338	5224	4782	4578
Os07g0298100	0	0	0	0	0	0	0	0	0	0	0	0	0	0	0	0	0	0	0	0	0	0	0	0	0	0	0	0	0	0
Os10g0180800	36	217	372	195	165	0	108	137	156	60	152	337	328	0	346	0	164	0	0	109	0	0	0	0	0	0	0	0	0	0
Os01g0624700	385	284	198	664	148	1268	1360	147	314	455	305	712	465	726	619	358	262	350	238	290	2337	1233	283	2394	2066	284	123	197	143	231
Os01g0547000	2886	3221	2321	2970	3938	3376	4419	4037	2645	4558	3713	2326	2878	3200	2800	2238	3066	2279	2166	3201	902	925	932	1054	585	1917	1883	1699	1826	1690
Os02g0742100	8268	8182	8890	8905	8297	8656	7892	7117	7502	9636	7652	8636	7870	7637	7425	8275	8440	9230	8433	7855	7102	6619	8210	6909	6759	7434	6191	6491	6175	5834
Os01g0915350	111	133	141	96	121	0	162	131	97	107	0	105	112	0	129	108	116	84	135	83	98	101	106	53	108	142	159	154	130	150
Os09g0299400	739	523	719	655	524	303	380	738	1256	558	585	835	396	683	539	658	737	608	821	608	400	177	551	337	590	403	456	496	710	492
Os10g0427300	243	284	568	439	363	162	287	223	246	171	300	558	218	255	291	466	296	571	328	321	136	160	338	199	258	225	235	212	148	207
Os11g0106700	1032	747	856	1084	1458	856	955	1452	977	1500	1279	735	829	1101	697	858	719	737	439	1012	2246	1681	897	1245	1489	1527	1408	1450	2309	962
Os09g0121050	4324	5243	5112	3656	4374	4352	4395	3963	4712	4018	4458	4854	4625	4129	4152	5293	4773	4869	4629	4310	3801	2859	4635	3894	3909	4534	4070	4104	3702	3915
Os06g0119600	0	0	0	0	0	0	0	0	0	0	0	0	0	0	0	0	0	0	0	0	0	0	0	28	0	0	0	0	0	36
Os02g0807750	10	8	18	5	12	0	1	3	23	0	3	1	6	9	0	12	0	12	11	2	4	8	4	7	8	0	3	2	12	1
ENSRNA049473661	87	141	131	126	214	62	115	108	88	64	193	97	157	150	121	80	112	114	97	131	122	113	201	137	97	147	275	221	203	111
Os02g0678200	169	245	421	115	138	113	366	100	156	100	164	403	316	264	104	233	113	324	109	68	92	1385	538	212	111	56	41	32	31	56
Os01g0611100	3520	4221	3206	2201	4429	1685	2643	3212	2455	2949	3966	3701	4394	4466	3048	3192	4245	3159	2985	5377	3672	3260	3064	3824	2115	5280	5648	5658	6202	4371
Os03g0308000	5889	6135	6520	5093	4945	5301	5407	6370	6240	5995	5688	6202	5438	5252	6052	6588	6546	6129	5959	5928	4814	6478	4917	4688	4976	6323	5082	5189	4924	5562
Os08g0205650	0	0	0	0	0	0	0	0	0	0	0	0	0	0	17	0	0	17	0	0	0	0	0	0	0	0	0	0	0	0
Os05g0494500	33994	27155	23096	21840	31181	29959	30633	33564	32996	30235	28282	27174	26069	32875	35294	23487	28956	27336	25252	34012	26078	27264	25093	31096	16170	30538	27768	27399	37762	32095
Os07g0291300	0	0	0	0	0	0	0	0	0	0	0	0	0	0	0	0	0	0	0	0	0	0	0	0	0	0	0	0	0	0
Os09g0517950	69	74	62	90	162	0	23	42	132	43	16	40	151	63	98	89	39	103	202	157	38	0	56	53	75	75	87	148	60	56
Os01g0150500	0	0	0	0	0	0	0	0	0	0	71	44	22	9	0	21	107	0	33	86	24	38	13	0	0	18	0	0	0	12
Os12g0191150	1017	1399	1455	1368	1287	543	1022	1155	958	898	1296	1130	1406	1127	822	1078	1127	1520	1168	1328	616	470	1259	681	812	1247	1343	992	1020	1115
ENSRNA049445998	0	1	0	0	0	1	1	0	0	0	0	0	0	0	0	0	0	0	0	0	0	0	0	1	0	1	0	0	0	0
Os03g0343300	2968	3077	2639	1905	3634	2150	2081	1921	2168	2385	3221	3056	3223	3277	2138	2068	2689	2276	2346	3112	2728	1621	2606	2678	2311	3367	3021	3290	3288	2767
Os04g0566800	670	830	720	779	854	439	659	627	612	697	630	545	572	735	453	550	565	605	544	604	464	532	925	624	447	785	789	753	837	599
Os07g0284700	0	0	0	0	0	0	0	0	0	0	0	0	0	0	0	0	0	0	0	0	0	0	0	0	0	0	0	0	0	0
Os02g0477401	0	0	0	0	0	0	0	4	0	0	5	0	0	0	0	0	0	0	0	8	0	0	0	0	0	0	0	0	0	0
Os08g0489300	11124	11530	3326	8171	6291	1279	917	10135	10273	2085	17245	6285	16469	8508	9647	2504	8767	3862	6590	11163	6755	3908	11522	4477	4003	8555	12390	8045	9506	6628
Os06g0126100	30	13	12	4	11	9	3	20	13	28	46	9	55	10	9	4	8	0	9	3	11	28	17	33	4	20	10	17	26	38
Os01g0897600	21459	17525	25578	24455	17616	18761	22655	23079	21745	24474	17165	17443	15867	14119	15467	20548	19574	27702	22037	19907	10543	10208	16763	11388	9140	21441	21588	19182	20496	17921
Os02g0272800	51	13	69	12	0	11	10	8	55	30	335	385	267	269	413	437	402	409	396	352	244	128	346	280	248	393	303	346	347	377
Os04g0460200	0	0	0	0	0	0	0	0	0	0	0	0	0	0	0	0	0	0	0	0	0	0	0	0	0	0	0	0	0	0
ENSRNA049465704	0	1	0	0	0	0	0	3	0	0	0	2	1	1	0	1	0	0	0	0	0	0	0	2	0	2	0	0	0	2
Os05g0231100	1789	959	1734	403	183	1078	676	892	2104	1636	992	2731	1652	664	1285	4368	2350	369	2912	1021	1881	170	54	1199	1690	1406	200	352	218	460
Os01g0558600	17244	16472	18447	13282	13862	14101	16532	16151	14930	15454	15795	15923	14918	14663	13602	16509	17762	16108	15996	16997	12653	12897	13162	14075	10962	16508	13371	13262	13247	12913
Os02g0750400	150	150	141	208	191	40	94	120	133	72	159	153	92	123	105	132	86	172	83	94	185	163	161	84	127	166	153	264	161	165
Os04g0107500	678	444	544	554	535	198	359	685	659	556	1231	1432	1259	1203	1227	1918	1836	1579	1549	1229	256	148	304	313	144	198	337	157	332	348
Os06g0553200	0	0	0	0	0	0	0	0	0	0	0	0	0	0	0	0	0	0	0	0	0	0	0	0	0	0	0	0	20	28
Os01g0924800	2193	2826	2591	2675	2217	1315	2156	1901	2351	1886	3241	3177	3147	3385	2359	2618	2855	3162	2589	3662	2029	1837	3358	2297	2456	2034	2461	2901	2021	2589
Os05g0195101	1951	2687	3943	3448	2378	302	1392	1952	2908	810	1523	2152	1540	1718	1133	3254	1648	4047	2249	1495	1388	1064	2771	1216	2252	1415	1556	1980	1073	1680
Os06g0560400	1519	1426	1356	1136	1471	889	1223	1779	1630	1492	1736	1903	1550	1838	1548	1779	2028	1765	1573	2006	1680	1765	1390	1649	1369	1937	1612	1539	1479	1994
Os02g0456100	0	0	0	0	0	0	0	0	0	0	0	0	0	0	0	0	0	0	0	0	0	0	0	0	0	0	0	0	0	0
Os03g0262700	4163	3865	3382	4810	4711	1984	2525	2784	3202	2736	4556	3385	3418	3891	3533	3429	3290	4661	4131	3947	2661	3405	4914	3697	2775	3601	4065	4776	5432	3924
Os04g0645001	236	175	141	251	163	62	150	244	122	174	162	223	212	112	143	149	320	306	172	149	121	79	270	180	173	128	150	164	91	215
Os02g0700650	3	3	0	0	0	0	0	0	0	0	0	0	3	0	0	0	0	0	0	3	0	0	0	0	0	0	0	0	0	0
Os04g0593800	31	37	45	105	119	32	32	48	61	23	40	49	34	49	48	42	20	25	0	46	0	12	29	40	24	58	48	37	48	23
Os04g0469000	0	16	24	80	16	32	44	147	207	27	105	205	172	196	469	41	121	267	88	260	236	199	145	323	171	142	117	231	144	251
Os08g0378250	0	0	0	0	0	0	0	0	0	0	21	10	10	23	21	32	18	41	9	27	0	0	0	0	0	0	0	0	0	0
Os06g0226600	2836	3057	3328	2852	2996	1781	2687	2982	3139	2780	2785	2625	2168	2972	2405	2991	3001	3514	2932	2822	2230	1981	2755	2588	2101	2527	2608	2758	3014	2482
Os02g0563000	401	273	470	154	261	5	79	349	309	56	117	185	209	52	118	1299	669	1079	369	330	26	17	229	96	34	203	221	190	238	163
Os07g0522900	3458	3465	2915	2973	2590	1015	1433	3170	3404	2348	1975	1787	1951	1479	1409	2018	2556	2367	3094	2539	1186	1599	3050	1609	1505	2538	3043	3097	2998	2588
Os06g0517500	868	1184	976	881	926	607	691	617	648	686	461	448	521	654	402	506	509	418	454	526	615	323	613	349	312	728	628	752	862	512
Os01g0224500	1505	1919	1760	1358	1811	1362	1609	1334	1429	1356	1603	1510	1447	1656	1110	1473	1359	1748	1192	1618	1283	1342	1764	1565	1249	1515	1491	1685	1297	1358
Os03g0318400	386	429	350	319	401	12747	6562	1028	505	4165	334	1457	755	723	1922	156	420	331	248	415	2927	19340	557	2406	1943	483	254	382	277	549
Os03g0845600	279	171	44	28	296	130	40	24	52	287	121	72	52	71	72	59	40	36	45	80	563	247	188	158	88	79	71	127	195	83
Os04g0166450	7	0	5	0	0	0	0	0	11	0	8	13	18	22	29	40	29	35	27	6	0	16	0	0	0	0	6	9	8	0
ENSRNA049467705	8	9	2	7	3	0	4	1	3	3	7	2	3	3	7	8	10	4	3	5	0	4	4	4	5	8	2	7	8	2
Os06g0681900	0	0	0	0	0	0	0	0	0	0	0	0	0	0	0	0	0	0	0	0	0	0	0	0	0	0	0	0	0	0
Os11g0457000	8	5	0	0	0	0	0	5	0	10	0	0	0	0	2	0	20	0	2	0	0	0	0	0	0	0	0	0	0	0
ENSRNA049441959	0	0	0	0	0	0	0	0	0	0	0	0	0	0	0	0	0	0	0	0	0	1	0	0	0	0	0	0	0	0
Os11g0239500	11046	8245	13177	10410	6926	2477	5908	11842	16357	4483	6729	8355	5729	6226	6356	16407	10729	13691	11470	8792	4436	2200	7623	3789	5155	3415	2442	4964	2988	5881
Os12g0137100	7969	7558	8621	4966	7297	11715	10608	6813	7615	10251	7284	8878	7069	8022	9389	9080	8485	6939	8116	8504	6927	14272	5169	6739	5780	6518	5265	5836	5373	6089
Os07g0417800	481	391	521	536	475	172	340	344	448	401	389	374	346	350	343	536	438	474	476	450	433	330	584	348	392	372	460	360	508	396
Os03g0224200	6397	6381	7915	6154	6549	11574	13722	7019	6326	12065	7327	8706	6920	7315	6941	7295	8026	7868	7918	7244	8516	18594	6522	9401	7612	6472	5106	6094	5357	6027
Os02g0186900	6931	6024	7878	8257	6925	3752	4178	8138	13089	5168	6711	8552	5624	5877	8507	7928	7508	8875	8797	7241	5162	4106	9166	5663	5359	5897	6386	7835	7316	9636
Os09g0263474	0	0	0	2	2	23	7	4	0	0	3	0	12	0	0	2	2	3	0	0	0	2	2	0	1	7	5	2	0	0
Os02g0710201	0	59	57	23	41	72	0	26	30	0	6	112	0	0	0	0	0	39	4	4	6	168	11	0	0	27	0	43	0	45
Os03g0822300	1160	1627	1506	1897	1864	732	1561	1250	1245	1182	721	916	847	844	657	853	865	1002	804	915	1246	837	1671	1320	1258	1333	1344	1421	1404	1126
Os07g0479350	14	6	0	7	4	0	4	4	0	5	12	10	0	0	0	10	8	0	9	11	8	15	6	0	4	0	4	0	5	0
Os03g0311000	428	383	398	424	370	27	545	342	530	327	475	230	240	244	66	523	367	512	602	557	474	201	622	341	400	295	282	250	212	282
Os03g0352700	0	0	9	0	0	0	0	0	0	0	0	0	0	0	14	0	0	14	8	0	0	0	0	0	0	0	0	0	0	0
Os02g0285800	921	999	1147	751	728	564	668	943	927	707	815	749	578	746	566	844	691	767	654	764	914	724	1078	940	903	1638	1707	1609	1607	1367
Os01g0898800	944	1193	1601	2247	1214	142	478	613	794	824	1149	896	850	937	440	1455	936	1830	1012	1146	764	290	1955	675	1423	670	818	1303	898	736
Os04g0492100	5835	5528	5431	5279	5684	4363	5080	5720	4939	6149	5681	5806	5231	6003	4875	4772	5301	5494	5283	5784	4648	6828	5917	5366	4123	5976	6158	5515	5946	5548
Os03g0151000	3	0	0	0	0	8	8	0	7	12	8	10	0	8	12	1	0	10	7	0	8	4	0	0	13	0	0	0	0	9
Os06g0209500	146	142	165	150	139	62	174	114	126	124	186	132	94	142	142	123	170	179	132	155	125	80	205	128	114	70	106	175	118	142
Os03g0687800	0	5	0	0	0	0	0	0	0	0	3	0	0	5	0	0	0	0	0	0	0	0	0	0	0	7	13	1	5	0
Os07g0181000	5492	5607	4977	3786	6425	3141	4352	5571	5557	5860	5185	5119	4429	6708	4590	4900	5145	5038	4395	6671	6717	4473	4506	6026	3695	5746	5705	5452	6340	5501
Os11g0226100	0	0	0	0	0	0	0	0	0	0	0	0	0	0	0	0	0	0	0	0	0	0	0	0	0	0	0	0	0	0
Os04g0225250	0	0	4	4	0	8	4	8	0	8	0	4	0	16	0	4	0	8	12	0	4	4	12	0	0	0	0	0	12	2
Os03g0673700	117	95	133	149	61	398	557	162	124	276	125	167	170	80	162	216	188	185	181	136	964	901	118	397	362	148	133	132	179	127
Os06g0326400	354	507	159	174	130	60	81	488	569	62	706	374	795	469	818	319	535	297	233	208	512	390	412	657	346	731	674	538	392	704
Os03g0811700	3518	3544	3912	2870	3428	2078	2773	3089	3126	3023	3587	3631	2868	3431	2958	3792	4132	3676	3662	3875	2688	2682	3149	2879	2400	2571	2731	2929	2918	2734
Os11g0578000	8	4	0	7	0	0	11	0	0	0	4	0	0	0	0	3	10	0	0	0	0	0	0	0	0	6	0	0	4	0
Os01g0649566	0	0	0	0	0	0	0	0	0	0	0	0	0	0	0	0	0	0	0	0	0	0	0	0	0	0	0	0	0	0
Os01g0590700	1552	1560	607	903	1819	704	645	991	830	1256	1527	805	1105	1500	783	834	875	554	809	1304	0	0	0	0	0	0	0	0	0	0
Os08g0408200	2365	2505	2796	1987	2224	2967	3837	2954	2629	2513	2180	2512	2352	1952	2613	2486	2378	2318	2985	2340	2413	4107	2300	3017	2100	2524	2421	2211	2079	2652
Os08g0473600	0	0	0	0	0	0	0	0	0	0	0	0	0	0	0	0	0	0	0	0	0	0	0	0	0	0	0	0	0	0
Os03g0656075	0	0	0	0	0	0	0	0	0	0	0	0	0	0	0	0	0	0	0	0	0	0	0	0	0	0	0	0	0	0
Os01g0235632	0	408	175	555	397	0	801	269	0	162	166	620	480	425	395	225	483	1209	140	124	16	233	339	810	226	0	324	140	564	347
Os02g0484200	4	25	26	16	25	73	32	0	17	60	279	82	84	199	317	10	273	18	37	438	4	10	80	8	39	105	165	135	139	88
Os06g0607750	0	0	0	0	0	0	0	0	0	0	0	0	0	0	0	0	0	0	0	0	0	0	0	0	0	0	0	0	0	0
Os05g0108000	1492	1849	1668	1735	1865	975	1327	1352	1803	1409	1837	1803	1538	1388	1492	1655	1424	1895	1620	1403	2003	1128	2414	1977	1967	1748	1761	1992	1998	1831
Os08g0286500	0	0	0	0	0	0	4	0	0	0	0	0	0	0	0	0	0	0	0	0	0	0	0	0	0	0	0	0	0	0
Os02g0180500	1405	1421	1817	1486	1670	708	1173	1672	1497	1096	1474	1367	1314	1686	1349	1705	1444	1498	1528	1699	1300	941	1726	1467	918	1907	1763	1946	2056	1915
Os04g0109100	0	0	5	0	0	0	28	33	0	0	0	0	0	0	0	0	0	0	0	0	218	131	60	48	40	128	56	46	63	87
Os10g0163300	0	0	0	0	0	0	0	0	0	0	0	0	0	0	0	0	0	0	0	0	0	0	0	0	0	0	0	0	0	0
Os10g0548850	407	229	358	306	303	525	342	329	239	699	482	591	740	350	416	307	370	241	438	252	463	59	159	248	427	316	188	245	164	202
Os07g0452950	0	0	0	0	4	12	0	0	0	0	0	0	0	0	14	0	0	0	0	0	0	0	0	20	0	0	17	0	0	20
Os06g0191500	0	38	8	32	17	8	12	28	104	12	12	17	16	8	20	36	33	12	24	0	41	20	44	0	12	8	33	40	33	44
Os10g0391801	0	0	0	0	0	0	0	0	0	0	0	0	0	0	0	0	0	0	0	0	0	0	0	0	0	0	0	0	0	0
Os09g0491100	4656	5056	3195	971	1227	1433	3083	20815	32814	1515	401	3995	4183	3364	6195	8451	4841	4519	3196	1832	10468	1354	200	1629	2490	5911	1523	1831	3165	8560
Os01g0659400	0	0	3	9	20	0	0	0	0	0	12	0	9	36	0	0	12	0	0	36	13	12	15	32	0	13	25	51	34	0
Os05g0143300	1958	2188	2739	2186	1638	1455	1610	1897	2199	1975	1690	2204	1834	1825	1862	2994	2483	2546	2605	2090	1776	1996	1562	1485	1457	2123	2011	2173	1756	2379
Os06g0641500	1065	1431	1421	1029	637	153	490	375	1756	224	430	519	532	258	358	970	663	673	894	578	1373	778	730	1033	2296	719	195	455	128	468
Os01g0771200	1364	1379	1406	952	1350	708	872	1289	1071	945	1344	1369	1349	1323	1338	1314	1760	1556	1306	1498	825	655	917	1011	779	1725	1536	1281	1364	1259
Os06g0678750	0	0	0	0	2	0	0	0	0	0	5	0	0	0	0	0	0	0	0	0	0	0	0	0	0	0	0	0	0	0
Os07g0541400	1673	1559	1763	1445	1095	685	1068	1977	2924	980	704	1132	675	821	984	1068	948	1282	846	619	550	552	783	472	447	585	488	624	501	759
Os08g0163700	0	0	0	0	0	0	0	0	0	0	0	0	5	0	0	0	0	0	0	0	0	0	0	0	0	0	0	0	0	0
Os09g0354300	0	0	0	0	0	0	0	0	0	0	0	0	0	0	0	0	0	0	12	0	0	0	0	0	0	0	0	0	0	0
Os05g0102000	0	5	0	12	0	0	0	0	0	4	0	0	0	0	0	0	0	8	0	0	4	5	0	0	0	0	8	5	0	5
Os09g0537000	1783	1984	1357	1295	2801	1364	1247	1121	945	4006	1815	1506	1352	1712	1334	716	1420	877	1658	2561	1343	2892	2450	1330	746	2846	2202	2358	2320	2256
Os08g0463100	26	30	16	78	12	13	5	5	12	28	24	18	26	12	18	28	19	56	31	2	13	0	18	28	14	12	0	32	9	8
Os03g0133650	0	0	0	0	0	0	0	0	0	0	10	0	0	0	0	0	0	0	0	0	0	0	0	0	0	0	0	0	0	0
Os03g0165050	50	69	77	102	136	317	437	84	87	150	142	296	245	195	322	59	84	261	92	103	231	250	107	248	241	86	83	101	65	76
Os03g0134600	0	0	0	0	0	0	0	0	0	0	0	0	0	0	0	0	0	0	0	0	0	0	0	0	0	0	0	0	0	0
Os03g0105700	899	843	729	858	1087	336	575	794	778	650	1174	967	909	820	763	959	751	814	708	1000	845	456	1066	1047	727	940	897	1046	1141	891
Os04g0551700	204	256	381	255	210	136	189	181	294	98	63	155	111	106	91	80	84	73	48	58	185	134	178	146	114	122	215	187	177	195
Os07g0594400	0	0	0	0	0	0	0	9	0	0	0	0	0	0	0	0	0	0	0	0	0	0	24	0	0	0	0	0	0	0
Os08g0567100	23	4	5	9	8	11	0	6	16	13	18	23	6	10	4	8	4	49	0	13	4	4	13	0	12	5	13	4	13	8
Os12g0559100	0	0	0	0	0	0	0	0	0	0	7	31	6	4	12	9	4	20	13	4	0	8	12	0	0	4	0	0	0	0
Os01g0225000	100	126	108	93	75	37	139	173	253	96	124	142	44	152	86	181	133	160	100	133	119	53	55	36	48	86	76	121	124	95
Os04g0586500	628	541	708	8521	1319	11657	12036	821	766	5202	1311	5385	2367	5828	7086	1084	539	7161	721	539	8220	6104	3825	9909	7649	491	284	1324	1081	1335
Os01g0510901	92	93	56	50	68	53	69	83	98	69	89	76	68	68	75	99	93	74	73	43	76	57	59	85	63	46	47	43	90	46
Os04g0420500	145	200	260	63	144	61	134	187	326	166	165	245	222	135	176	355	290	275	149	166	81	0	88	73	76	183	52	104	27	142
Os06g0197901	0	0	0	0	0	0	0	0	0	0	0	0	0	0	0	0	0	0	0	0	0	0	0	0	0	0	0	0	0	0
Os12g0407750	0	0	0	0	0	0	0	0	0	0	0	0	0	0	0	0	0	0	0	0	0	0	0	0	0	0	0	0	0	0
Os03g0135550	0	7	14	45	37	21	40	11	11	13	39	13	0	22	6	14	18	19	13	11	9	21	20	37	13	18	8	0	10	38
Os04g0610600	20	0	0	0	0	0	8	0	0	0	0	0	0	0	0	0	0	0	0	0	13	48	8	0	8	16	0	0	28	0
Os03g0588600	299	266	262	240	388	257	196	457	393	390	422	347	371	308	395	343	412	302	238	509	325	163	212	317	207	493	311	357	487	351
Os10g0547500	42396	42528	93671	90923	61976	16748	36810	15246	32112	48186	75131	65091	58537	48902	37734	92357	56047	86585	79163	52105	29611	6356	117139	39758	60710	11877	12663	35543	10474	18425
Os04g0587451	0	0	162	52	55	34	44	0	107	0	68	84	64	0	0	0	94	84	157	70	21	0	50	0	54	86	35	81	0	87
Os05g0297800	132	143	176	272	299	136	112	140	100	84	0	0	0	0	0	0	0	0	0	0	67	24	160	113	211	176	227	255	224	211
Os01g0765900	0	0	0	0	0	0	0	0	0	0	0	0	0	0	0	0	0	0	0	0	0	0	0	0	0	0	0	0	0	0
Os01g0923750	4	9	15	16	4	1	2	9	2	2	13	11	5	5	0	12	15	15	7	7	5	2	14	0	8	5	5	13	5	6
Os06g0679400	0	0	0	0	0	0	0	0	0	0	0	0	0	0	0	0	0	0	0	0	0	0	0	0	0	0	0	0	0	0
Os12g0243050	0	0	0	0	0	0	0	0	0	0	0	0	0	0	0	0	0	0	0	0	0	0	0	0	0	0	0	0	0	0
Os03g0320600	1058	1113	1400	1529	1376	391	617	928	1100	1307	1633	1388	963	1155	1153	1891	1226	2393	2038	1668	413	2503	1398	746	612	1553	1066	1555	1701	1898
Os11g0654000	255	220	242	256	236	214	171	161	181	126	141	202	146	128	84	141	149	180	136	130	151	98	137	104	130	107	87	177	112	124
Os03g0156366	0	0	0	0	0	0	0	0	0	0	0	0	0	0	0	0	0	0	0	0	0	0	0	0	0	0	0	0	0	0
Os06g0499000	2755	2945	3351	2841	2971	2046	2632	2602	2627	2210	2813	2679	2719	2638	2092	2816	2556	3219	2408	2526	1903	1646	3291	2526	2224	2867	2728	2577	2987	2445
Os01g0911133	0	0	0	10	0	0	0	4	0	0	0	0	0	0	0	0	0	0	1	0	7	0	0	0	0	0	0	0	0	0
Os01g0634300	5293	5373	6225	4138	5170	6634	5138	4383	5447	5507	4461	6209	4616	5336	4933	5952	5670	5010	5470	4924	5315	3005	4302	4594	5297	6144	4051	3879	4307	4795
Os01g0698500	12	31	37	14	23	24	0	35	9	18	32	24	13	15	10	0	8	29	0	0	4	18	62	16	22	44	27	21	64	39
Os01g0238375	0	0	0	0	0	0	0	0	0	0	0	0	0	0	0	0	0	0	0	0	0	0	0	0	0	0	0	0	0	0
Os07g0640200	3342	2928	3144	2218	2559	1775	2390	3066	3889	2083	2765	3648	3124	2746	3524	3063	3354	2387	2964	3023	2437	2390	2370	2493	2255	4478	3872	3067	3595	3394
Os05g0152700	0	0	0	0	0	0	0	0	0	0	0	0	0	0	0	0	0	0	0	0	0	0	0	0	0	0	0	0	0	0
Os09g0472100	14252	15070	27836	9551	13831	12555	29398	8254	12848	16621	7744	13476	7336	8148	8803	16082	15070	16741	14187	8743	6238	16998	9804	7000	5613	4887	2620	4659	2721	6663
Os04g0506300	161	161	90	175	199	141	123	169	87	128	337	248	483	547	194	231	658	390	146	275	83	56	202	145	119	190	332	144	221	153
Os04g0616600	191	195	277	260	347	76	339	154	211	160	247	229	245	233	157	244	207	341	247	212	265	273	385	271	235	179	135	180	195	166
ENSRNA049447449	0	0	0	0	0	0	0	0	0	0	0	0	0	0	0	0	0	0	0	0	0	0	0	0	0	0	0	0	0	0
Os05g0582300	949	733	1017	608	578	404	503	729	877	665	763	855	660	707	865	1045	1026	798	1002	880	568	447	453	431	354	1097	681	742	782	876
Os03g0120800	0	0	0	0	0	0	0	0	0	0	0	0	0	0	0	0	0	0	0	0	0	0	0	0	0	0	16	0	0	0
Os01g0930950	398	298	273	288	375	213	121	492	550	185	645	472	540	513	485	401	413	559	397	411	447	224	537	492	322	364	327	320	380	530
Os10g0495416	292	306	323	345	331	150	257	263	267	213	285	335	255	320	227	307	357	374	281	348	91	119	132	130	166	63	129	155	146	105
Os01g0140100	2136	1497	924	1550	3323	443	564	1825	986	1717	2979	1412	1223	3317	1864	640	1448	774	1172	2670	2479	3251	2388	2913	941	2663	3405	4633	6925	3887
Os08g0240500	3629	2968	1188	622	5506	1708	1158	998	566	3939	3593	2599	1797	4904	1762	605	2152	881	1806	3771	3209	2121	2682	3762	1341	1188	1911	1949	2937	1719
Os01g0900700	0	4	0	0	0	0	0	0	0	0	0	0	0	0	0	4	4	0	0	4	0	0	0	0	0	0	0	0	0	0
Os09g0524001	38	34	30	46	0	9	24	13	27	18	8	6	9	26	8	52	14	19	44	15	34	20	28	22	12	18	46	34	29	36
Os07g0574400	611	598	448	478	843	347	456	429	507	501	547	515	495	639	710	319	469	446	421	682	566	726	538	614	464	454	552	572	832	668
Os09g0479133	21	111	37	9	126	0	72	44	61	27	123	129	152	81	27	64	107	129	164	57	16	0	24	0	52	39	14	16	97	0
Os02g0582600	8039	8076	11627	7119	7106	2786	6910	5481	10199	8795	6164	9251	3991	6050	5433	8074	7619	7672	7879	6364	6818	9320	5416	4431	7847	3423	1560	4605	1563	3354
Os07g0486100	1247	1467	1307	1369	1244	979	1448	1454	1493	1202	965	1198	1221	1205	1010	1205	1306	1449	1282	949	950	862	1301	1055	1019	1377	1096	1218	971	1149
Os05g0420000	0	0	0	0	0	0	0	0	0	0	0	0	0	0	0	0	0	0	0	0	0	0	0	0	0	0	0	0	0	0
Os06g0144900	0	0	0	0	0	0	0	0	0	0	0	0	0	0	0	0	0	0	0	0	0	0	0	0	0	0	0	0	0	0
Os01g0971800	8384	5950	6001	7928	4470	1002	2608	8635	11528	5929	5165	7060	4988	5036	6929	8076	4933	4891	8907	5166	5415	14107	8561	6255	6837	2440	3023	4240	3535	7353
Os09g0444500	481	375	490	410	673	645	512	379	421	786	591	546	424	593	696	545	432	316	458	632	640	223	442	719	340	530	375	545	568	624
Os04g0310800	0	0	0	0	0	0	0	0	0	0	0	0	0	0	0	0	0	0	0	0	0	112	0	64	0	0	0	0	0	0
Os05g0220600	153	128	104	149	166	72	85	128	68	150	154	107	106	148	108	91	75	115	60	222	64	52	94	122	48	212	267	210	340	137
Os10g0464400	3612	4139	4357	3735	3399	2621	3604	3979	3798	3141	3735	4126	4005	3649	3599	4166	4073	4421	3862	3817	3443	3023	4080	3663	3382	4465	4035	3776	3562	3699
Os11g0679700	484	203	410	497	921	438	357	341	295	833	260	218	294	370	342	139	611	686	840	669	56	243	363	127	104	268	104	457	262	243
Os06g0476100	0	0	0	0	0	0	0	0	0	4	0	0	0	0	0	0	0	0	0	0	0	0	0	0	0	0	0	0	0	0
Os03g0123600	7397	6913	7690	7225	7320	6394	7074	7320	6989	6907	7983	7152	6659	6966	7907	7437	7798	7439	7617	8326	5272	4964	6131	5522	4462	8078	7182	7269	7335	6864
Os02g0760200	3455	3192	1781	2446	5621	2289	2144	3297	1611	3349	4074	2380	3542	4874	2956	1354	2857	1999	2064	3904	3278	3629	4454	4402	1430	5758	6374	5460	7868	4183
Os12g0181300	0	8	0	0	0	0	0	0	0	0	0	16	24	16	16	0	0	0	16	8	0	29	8	0	0	12	16	0	0	0
Os01g0876200	28	41	8	16	0	5	0	41	16	28	32	13	13	4	15	0	8	24	12	8	0	0	5	5	5	8	13	11	16	0
Os03g0291700	1151	601	306	205	227	339	400	1025	925	461	890	685	1379	1298	1562	368	1304	355	437	910	1045	164	342	684	339	1081	792	646	652	1225
Os06g0525000	120	124	96	153	249	53	71	124	110	104	174	119	111	137	171	107	112	173	134	148	146	116	137	108	149	146	199	195	253	190
Os03g0243700	646	576	351	357	728	730	380	447	292	1435	771	503	393	434	402	272	622	556	514	854	383	270	855	39	131	1173	756	1583	2270	711
Os03g0198500	2653	2426	2046	2495	2987	1522	1559	2412	1679	1801	2814	2325	2140	3112	2069	1828	2305	2186	1859	2799	2822	1865	2801	2985	1719	3409	3113	3073	3939	2915
Os07g0600400	2340	2580	2148	2459	3311	1093	1754	1843	1745	1919	2894	2510	2656	2893	2047	2069	1928	1865	1776	2820	2544	1494	2522	2753	2186	2515	3036	2707	2921	2207
Os02g0124000	0	0	0	0	0	0	0	0	0	0	0	0	0	0	0	0	0	0	0	0	0	0	0	0	0	0	0	0	0	0
Os03g0798266	0	1	0	0	1	1	0	1	0	1	1	1	0	1	0	0	1	0	1	1	1	0	0	0	0	1	1	1	1	0
Os10g0575800	1741	2154	2291	2069	2140	1277	1826	1632	2155	1640	2163	2270	1749	1846	1917	2100	1815	2222	1877	2044	2103	1312	2750	2144	2019	1958	1921	1891	1998	1954
Os12g0239300	0	0	0	4	0	0	0	0	0	0	64233	55613	52431	59625	71100	49891	67961	59885	50774	64884	0	0	0	0	0	0	0	8	0	0
Os02g0217500	1516	1656	1523	1059	1725	900	1232	1134	1156	1214	2143	2296	2124	1818	1786	2219	2008	1865	2273	2140	1577	1386	1694	1814	1469	2035	1950	2125	2055	1729
Os08g0121400	30	70	65	140	35	7	57	33	22	41	26	30	20	28	3	46	31	67	35	0	61	23	14	44	59	13	0	37	15	0
Os11g0208900	0	0	0	0	0	0	0	0	0	0	0	0	0	0	0	0	0	0	0	0	0	0	0	0	0	0	0	0	0	0
Os07g0587400	7455	7806	7176	6061	8823	5250	6750	8753	7299	7617	8604	8472	8623	9193	9107	6432	8256	7062	8195	9356	7507	10379	7400	8389	6173	8921	8548	8346	9051	8205
Os01g0149700	341	309	376	251	201	116	136	570	962	232	287	521	315	202	482	412	450	485	842	390	0	0	213	181	152	386	339	372	253	486
Os01g0621700	2176	2782	2269	2004	2628	2361	2916	2734	2131	2527	2907	2618	2660	2563	2581	2401	2716	2397	2137	2954	2448	3310	2167	2830	1732	2674	2631	2116	2454	2341
Os08g0249300	910	1145	1125	1106	1051	807	1009	973	855	1170	1058	901	899	989	704	887	1100	1120	950	1009	938	544	938	735	670	994	768	896	843	704
Os05g0478700	181	165	173	40	229	571	937	197	179	64	109	651	177	173	514	103	304	32	715	576	67	80	142	138	57	123	94	74	60	115
Os02g0211900	37	18	8	8	84	3	25	10	19	7	69	31	25	100	11	49	21	19	15	43	4	8	18	9	0	38	31	51	21	9
Os02g0822050	0	0	0	0	0	0	0	0	0	0	0	0	0	0	0	0	0	0	0	0	0	0	0	0	0	0	0	0	0	0
Os07g0124900	882	878	646	2723	2064	659	743	634	247	1905	2288	617	2287	1659	1943	179	801	226	555	2131	8661	14273	12154	12359	7165	10179	18049	10985	10352	10661
Os07g0275300	995	811	867	1121	817	1185	1325	1022	981	1093	897	1152	833	810	931	954	947	1206	1011	788	759	753	856	1054	886	713	673	833	565	769
Os07g0217800	66	99	87	78	90	96	67	64	165	104	72	87	87	100	35	79	65	93	56	82	113	60	134	114	116	78	107	118	109	108
Os08g0180000	2686	2757	2454	1973	2817	2043	2450	2288	1979	2770	2608	2641	2646	2618	2178	2291	2521	2279	2406	3093	2623	2133	2326	2359	1851	2398	2492	2451	2227	2501
Os01g0174900	366	297	442	240	379	244	260	322	330	299	284	296	285	299	167	281	269	345	313	371	329	276	348	379	241	366	392	420	316	308
Os09g0268600	0	0	0	29	32	0	0	0	0	0	0	0	26	0	0	0	0	0	0	23	0	0	0	0	12	0	0	0	0	0
Os04g0434300	1773	1822	1796	1483	2014	1123	1342	1283	1438	1407	1631	1515	1622	1688	1221	1526	1573	1626	1462	1809	1640	1235	1739	1537	1360	1916	1814	1572	1691	1520
Os07g0563000	1587	1852	1895	2466	1575	899	1465	1566	2032	1683	1920	1822	1511	1546	1797	2409	1765	2798	2357	1631	1390	1410	2001	1643	1554	1140	1081	1272	1371	1408
Os08g0190901	0	0	0	0	0	0	0	0	0	3	0	0	0	0	0	0	0	0	0	7	0	0	9	0	0	0	0	0	0	0
Os05g0305700	1247	1527	1743	1297	1205	648	1101	1456	1369	1392	1399	1587	1008	1340	1117	1521	1466	1488	1503	1363	1233	1098	1430	1132	1233	1201	1085	1337	1156	1137
Os07g0572800	5784	5295	5947	7323	6037	8340	8541	8391	6647	5867	5059	7570	5523	7644	8767	6912	6534	7682	6731	6459	8799	10393	5059	10143	5960	5760	5311	5258	5474	6144
Os01g0869400	0	0	0	0	0	0	0	0	0	0	0	0	0	0	0	0	0	0	0	15	0	0	0	0	0	0	0	20	19	0
Os11g0673200	5842	4577	2836	4358	9672	1091	1431	3090	2441	4465	5484	2837	2311	4283	2564	1341	1672	1704	1664	2579	4204	3193	6015	4175	2876	3991	5235	7507	9252	6101
Os04g0193200	0	0	0	0	0	0	0	0	0	0	0	0	0	0	0	0	0	0	0	0	0	0	0	0	0	0	0	0	0	0
Os01g0254800	549	632	725	777	753	527	803	559	808	576	582	634	638	625	738	638	662	737	735	530	359	237	550	358	415	473	412	547	519	353
Os04g0208600	0	0	0	8	5	0	0	0	0	19	0	0	0	0	0	0	12	24	12	0	0	0	37	0	0	0	0	0	0	0
Os06g0542100	1129	1354	986	758	1055	841	970	970	1022	1458	1020	1178	956	1029	1116	993	996	792	1176	1469	893	1289	702	1011	693	1314	1449	1311	1380	1302
Os03g0656201	536	435	399	248	484	189	350	501	388	365	410	298	360	578	316	360	438	437	230	421	545	442	478	686	327	550	691	542	606	593
Os02g0257200	26	0	0	0	0	0	0	0	0	0	0	0	0	0	0	0	0	0	0	0	0	0	0	0	0	0	0	0	0	0
Os11g0413800	0	0	0	0	0	0	0	0	0	0	0	0	0	0	0	0	0	0	0	0	0	0	41	0	32	47	67	43	40	16
Os03g0801300	0	0	0	0	0	0	0	0	0	0	0	0	0	0	0	0	0	0	0	0	0	0	0	0	0	0	0	0	0	0
ENSRNA049473850	0	4	0	0	0	0	0	6	0	0	0	0	0	6	0	0	0	0	0	6	0	0	0	0	0	0	0	1	2	0
Os02g0774800	0	0	0	0	0	0	0	0	0	0	0	0	0	0	0	0	0	0	0	0	0	0	0	0	0	0	0	0	0	0
Os07g0202300	2626	2746	3036	2369	2530	1633	2668	2831	2311	2191	2783	2746	2986	2650	2866	3019	2657	3394	2844	2690	2078	2035	2550	2511	2148	2818	2846	2432	2532	2172
Os03g0297700	1703	1612	1669	1490	1868	612	1188	1187	1496	892	1304	1479	1086	1458	1358	1249	1272	1552	1156	1500	1567	1390	2036	1536	1390	1332	1279	1392	1640	1449
Os06g0644100	9318	11781	10856	12695	11414	7743	9982	11009	10882	9344	10687	11409	10326	11191	8654	11036	10897	14534	10769	11558	10065	7840	14526	11267	12276	11754	10681	10509	8977	10049
Os05g0326400	639	652	1138	951	792	256	651	639	715	384	0	172	194	262	165	216	204	326	164	311	0	0	5	5	0	1	5	0	11	0
Os01g0118350	0	0	0	0	19	13	9	0	9	6	0	0	9	16	8	0	0	0	8	31	10	4	5	0	0	14	14	7	0	17
Os07g0568600	5928	5213	5705	7268	5174	12686	15527	6123	6975	9020	5904	8364	6870	8023	11648	6013	6176	5918	6168	4920	16934	12958	5713	19809	11284	5981	4526	5539	4857	6514
Os08g0543700	0	0	4	0	0	5	8	0	2	0	0	0	0	0	0	5	0	9	0	0	0	0	0	5	0	0	0	0	0	0
Os10g0430900	2305	2096	2196	1996	2029	1908	1976	1968	2085	1857	1897	2310	1887	2181	2085	2032	2056	2034	2316	2256	1985	1844	2250	2118	1648	2536	2236	2300	2269	1954
Os01g0100700	8367	8716	5151	4969	12878	5044	4735	5651	4266	6637	9240	5668	8747	10404	6615	3323	5208	4114	4611	11051	7702	6383	7296	9486	4161	11069	12175	12235	14292	9419
Os06g0177200	43	38	37	67	67	29	23	47	22	46	29	47	38	35	20	51	33	28	68	29	8	11	18	15	0	27	33	33	0	11
Os07g0637400	3338	3229	1962	2014	2733	1598	1976	3520	3067	2804	2788	2462	3218	3510	2797	1778	2859	2039	1684	3373	3437	3258	2775	4100	1783	3844	3675	3531	3693	3921
Os02g0312600	1319	1507	817	926	961	761	761	1171	1036	869	1413	898	1622	1391	1644	501	1234	652	724	1340	912	389	1103	972	609	1874	1568	1444	1615	1138
Os03g0787150	631	552	558	175	0	0	0	214	529	483	404	0	0	294	629	240	474	0	314	910	338	0	247	0	227	0	0	90	549	292
Os09g0560850	164	100	111	234	260	28	76	65	54	106	314	116	114	222	86	82	108	107	70	182	154	93	161	159	142	109	248	164	348	140
Os01g0884300	11881	9870	14849	33141	11304	36825	59924	11852	14173	26523	22339	34773	15660	30221	29645	16560	15809	31169	16989	15163	36299	45333	18384	33427	33421	8035	4443	10346	6756	8963
Os07g0117400	0	0	0	0	0	0	0	0	0	0	0	0	0	0	0	0	0	0	0	0	60	100	63	32	67	118	124	52	160	74
Os01g0102700	7653	8966	5924	5748	8452	5236	5847	6936	5630	7220	7303	6285	7228	8304	5618	5531	6262	6527	5607	8845	6437	7033	7254	7372	4832	8038	8137	7831	8299	7267
Os04g0417750	60	28	44	80	64	50	13	172	181	100	13	40	24	36	28	16	13	33	24	32	48	39	32	60	75	120	89	136	64	119
Os10g0437400	0	0	0	0	0	0	0	0	0	0	0	0	0	0	0	0	0	0	0	0	0	0	0	0	0	0	0	0	0	0
Os03g0358000	6981	6679	7561	5483	6391	6833	5950	5664	6392	6377	6050	7253	5584	6323	5636	7378	6782	7221	7290	6272	5465	6866	6117	5635	5641	6060	5500	5437	5966	5321
Os02g0564200	8609	9322	6929	7060	8741	3529	7457	8467	6285	7108	7617	7199	7416	8106	6880	6712	9335	7724	6213	9832	7737	8647	8297	8975	5385	7615	9728	8935	9093	7843
Os01g0112050	13	12	4	4	4	9	4	40	10	0	2	7	0	21	20	4	2	5	2	12	9	22	16	16	8	11	16	24	12	0
Os02g0666800	4948	4767	5084	3768	4445	2696	4116	4537	4218	3648	4176	4345	3911	4331	4016	4912	5598	5365	4557	4903	3499	2735	3581	3202	2505	3862	3642	3728	3626	3479
Os03g0799600	1769	1325	1746	1321	1360	1312	1695	1143	1226	1509	1275	1450	1231	1325	1293	1816	1634	1442	1757	1452	1056	1480	1253	1279	1171	1408	1241	1150	1114	1251
Os02g0120200	28	12	0	0	68	0	0	17	0	0	48	0	49	40	40	0	0	0	0	31	0	9	12	20	0	52	35	92	55	0
Os01g0153050	0	0	0	0	0	0	0	0	0	0	0	0	0	0	0	0	0	0	0	0	0	0	0	0	0	0	0	0	0	0
Os02g0830000	255	286	255	246	341	84	186	171	185	243	282	308	283	231	271	310	239	262	232	262	223	167	240	179	224	172	234	213	307	129
Os04g0382800	857	1026	310	286	1305	339	373	784	327	1039	660	352	676	791	456	161	569	223	411	913	1318	671	1309	1558	367	2318	1710	2441	2456	1930
Os11g0169100	1602	1660	1717	1331	1679	866	1093	1481	1563	1240	1672	1603	1400	1705	1464	1667	1782	1631	1552	1293	1360	1477	1478	1299	1071	2042	1823	1718	1863	1575
Os06g0472900	0	0	0	0	0	0	0	0	0	0	0	0	0	0	0	0	0	0	0	0	0	0	0	16	0	0	0	0	0	0
Os09g0282701	0	8	0	36	0	0	0	25	16	28	28	46	0	52	46	62	52	75	76	0	0	0	0	0	9	24	16	0	0	4
Os02g0720400	6	12	9	36	0	26	16	0	0	0	22	9	52	29	12	9	0	21	26	12	12	18	23	0	26	0	0	0	32	0
Os05g0508800	2787	2923	3242	3305	2817	4782	4161	4345	3979	4349	2918	3576	2099	3538	4042	3081	2601	4161	2509	2369	5032	3184	3122	5346	3204	2873	2742	2804	3114	2925
Os05g0320800	0	0	0	0	0	0	0	0	0	0	0	0	0	0	0	0	0	0	0	0	0	0	0	0	0	0	0	0	0	0
Os04g0150300	148	57	89	107	110	121	105	70	73	192	146	214	146	71	269	31	123	105	239	198	0	0	0	0	0	0	0	0	0	0
Os09g0297300	0	0	0	0	0	0	0	5	0	0	0	2	0	0	0	2	2	0	0	0	0	0	0	0	0	0	0	0	0	0
Os05g0392200	322	388	394	422	433	285	261	319	284	312	355	456	347	396	225	289	355	458	411	348	348	204	674	434	318	426	479	411	424	353
Os02g0190100	0	0	9	0	15	0	0	0	4	0	8	0	0	0	0	0	0	0	0	0	0	5	0	0	6	0	18	0	13	0
Os01g0354700	119	197	168	64	126	100	105	115	108	85	89	194	40	57	158	125	62	110	134	78	150	107	231	122	113	214	201	204	332	235
Os01g0747300	2774	3648	2268	5073	4266	4044	5181	2883	4430	3709	6842	5278	6165	5077	5349	1574	1796	3233	2199	1999	7014	18899	12223	7301	10937	6587	6585	6254	5642	7286
Os01g0681200	2133	1722	1037	404	1316	1336	875	1199	1515	2937	1753	2220	1531	1457	1755	977	2102	928	1749	2559	2000	888	919	1114	493	1602	925	1130	1384	1500
Os02g0787000	2902	2180	1051	538	4004	769	748	826	496	3152	1992	1656	1199	3480	1206	554	1641	402	1353	4084	2895	1268	2378	3057	910	944	1649	1803	2753	1567
Os07g0195300	6	32	16	20	40	0	12	52	15	24	44	20	5	21	5	5	9	17	52	79	86	326	135	302	25	485	684	449	478	552
Os02g0631801	0	0	0	0	0	0	0	0	0	0	0	0	0	0	0	0	0	0	0	0	0	0	0	0	0	0	0	0	0	0
Os10g0126600	16	27	27	24	16	8	67	24	40	19	0	235	29	362	252	318	254	386	285	21	0	0	24	9	29	0	0	0	30	9
Os11g0525800	879	1088	747	715	925	284	614	799	604	685	782	857	517	754	591	662	942	725	763	948	684	644	900	808	681	739	782	1017	917	591
Os11g0448000	1682	1400	1365	1120	1774	1056	1236	1410	942	2189	1156	1114	724	1537	929	711	874	594	614	1673	1652	1165	1052	1496	796	1566	1360	1681	2459	1690
Os10g0497100	1312	1501	1284	1338	1175	727	961	1097	1131	1270	1221	1239	1169	1152	1350	1175	1254	1116	1365	1388	1012	1046	1691	1078	858	1589	1509	1415	1678	1509
Os11g0686450	6	0	0	0	0	0	0	6	0	0	0	0	0	0	0	0	0	0	0	0	2	0	0	0	0	0	0	0	0	0
Os12g0616200	5535	6598	5709	4952	6583	3505	4555	4849	5616	4928	6095	5428	5596	5904	4717	4986	4782	5405	4646	6148	6220	4993	6985	6638	4753	6457	6755	6245	6508	5789
Os05g0406000	571	650	821	638	498	762	1100	515	634	575	440	629	394	352	539	934	545	808	634	348	633	1006	456	959	618	398	255	279	282	368
Os05g0207900	6354	7081	7188	5854	6622	5885	6702	6476	6917	6188	7527	8964	7688	7255	7090	8060	7861	8670	8140	7496	7756	6474	8762	7637	7865	8325	7271	7165	6510	6905
Os12g0416300	3337	3872	4406	5231	4671	1790	3167	3316	3983	3012	4215	3936	3815	3849	3113	4014	3778	4614	3665	3618	3496	2766	6310	4168	4624	3843	4283	4271	4306	3977
Os03g0359350	0	0	0	0	0	0	0	0	0	0	0	0	0	0	0	0	0	0	0	0	0	0	0	0	0	0	0	0	0	0
Os02g0565150	27	4	14	25	8	0	11	0	0	4	4	4	7	0	14	10	29	7	11	35	0	0	7	0	0	0	0	0	0	7
Os02g0289300	33	68	31	50	70	27	32	70	58	26	87	109	93	98	77	148	128	102	104	110	93	62	164	70	80	109	120	110	111	106
Os07g0584200	1410	1012	1746	601	748	973	587	1891	2276	951	1122	1617	1017	661	1173	1454	1559	1610	1415	1134	721	283	550	600	724	812	556	563	780	1210
Os11g0225100	1196	1261	1333	922	1050	614	644	1014	1348	885	1133	1382	1074	998	1149	1138	1181	1255	1341	954	1049	493	932	798	1129	1102	806	927	717	1040
Os06g0176000	950	942	957	720	969	507	618	728	816	791	798	803	837	946	780	1003	875	844	946	1130	737	503	729	639	621	766	749	857	909	871
Os08g0288000	3058	3601	3716	3999	2664	3339	4265	3062	3080	3372	2992	3497	2900	2878	2876	4405	2874	3926	3514	2982	3819	7784	5519	4349	4253	3903	4016	4265	3459	3729
Os01g0818600	14207	12969	15204	13822	10037	13532	14988	9386	14461	19476	9013	13119	8696	10203	9124	16940	13259	14979	14009	9771	12646	43310	10036	10265	11888	9585	5377	8020	6604	7915
ENSRNA049446272	0	0	0	0	0	0	0	0	0	0	0	0	0	0	0	0	0	0	0	0	0	0	0	0	0	0	0	0	0	0
Os07g0123450	786	837	660	697	997	293	340	792	700	961	556	548	451	687	440	612	753	832	694	723	481	347	871	388	454	893	548	797	917	575
Os10g0147300	1914	1820	2347	2893	2121	539	1415	1595	2246	1482	2128	1882	1609	2104	1207	2276	1761	2148	2176	1632	2301	1793	3366	2108	2255	1215	1652	2343	1992	1990
Os03g0405200	0	0	4	0	0	0	0	0	0	0	8	0	0	0	8	0	0	4	0	0	12	0	12	0	8	3	0	0	0	0
Os03g0200200	1117	829	1017	986	585	274	370	1221	1434	292	596	1078	706	801	1179	1117	949	1158	1209	944	329	823	994	562	405	1220	984	795	967	1023
Os02g0729400	0	0	0	0	0	0	0	0	0	0	0	0	0	0	0	0	0	0	0	0	0	0	0	0	0	0	9	12	32	56
Os05g0584200	9446	9544	10314	15469	8282	27560	20541	6175	7189	15946	10343	15438	12877	13975	13804	11336	9031	15788	9996	7919	23373	31907	13267	24448	26254	8509	7150	8783	6450	8139
Os12g0147500	2520	2625	2300	1737	2806	1073	1689	1887	1982	2000	2233	2293	2456	2438	1992	1706	1795	1738	2059	2534	2622	2118	2850	2253	2446	2420	2795	2921	2768	2244
Os12g0515500	5780	4879	7081	5431	5448	673	1232	3554	5947	3397	4604	4956	3301	3280	2794	8990	5036	5835	6672	4962	1562	775	5272	1558	2406	2646	2588	3643	2992	2871
Os04g0627132	0	0	0	0	0	0	0	0	0	0	0	0	0	0	0	0	0	0	0	0	0	0	0	0	0	0	0	0	0	0
Os02g0824300	5302	5326	5126	4410	6194	2927	3819	5257	5247	4229	5549	4832	4896	6304	4820	4864	5177	5441	4628	6159	4254	3109	5241	4901	3138	5732	5325	6243	6242	5436
Os01g0664200	1600	1620	717	850	1707	1781	1388	1921	723	2728	1673	1123	1302	1886	1557	439	1508	638	921	1797	2135	2161	1903	2707	919	2465	2238	2342	3343	2575
Os01g0902700	6509	6178	9541	9653	6118	3033	6253	1745	4920	3551	3510	4972	2532	3934	2208	6653	2430	6057	2531	2129	4041	1801	10102	5531	6460	2130	1299	4102	1873	2310
ENSRNA049474225	0	0	0	0	0	0	0	0	0	0	0	0	0	0	0	0	0	0	0	0	0	0	0	0	0	0	0	0	0	0
Os08g0346600	16	16	8	24	5	0	64	5	24	24	20	0	8	0	0	0	5	4	24	28	39	12	8	34	6	8	6	8	18	8
Os08g0337700	3047	3132	2699	1777	1975	1689	2461	3288	3784	1889	2312	2976	3216	2460	2506	3069	3030	2386	2990	2324	2180	2091	1705	2423	1495	2986	1912	1972	1659	2654
Os02g0578400	0	25	30	20	0	0	21	45	55	0	0	32	0	21	47	28	23	46	43	0	44	0	30	10	0	0	0	0	0	0
Os08g0149333	49	74	3	14	95	0	10	9	15	6	12	3	0	12	8	0	4	0	12	0	0	0	0	0	0	0	0	0	0	0
Os01g0133500	1773	2016	2196	1606	1836	1281	1606	1605	1735	1577	1769	1693	1449	1491	1410	1833	2016	2071	1574	1788	1234	1012	1586	1561	1163	2142	1997	1782	1949	1878
Os07g0448100	4828	4802	4872	3452	5902	1166	2262	2075	1879	3196	8411	5873	5432	11547	7661	14225	12649	9914	12269	15704	1944	4213	3424	1494	886	6527	6208	11754	13075	7421
Os06g0265100	0	0	0	3	0	0	0	0	0	0	0	0	0	2	8	0	0	0	7	6	12	0	0	0	6	0	5	0	0	0
Os02g0577600	0	0	0	0	0	0	0	0	0	0	208	335	94	169	318	83	152	73	214	220	118	161	63	32	0	155	104	83	157	106
ENSRNA049474426	0	0	0	0	0	0	0	0	0	0	0	0	0	0	0	0	0	0	0	0	0	0	0	0	0	0	0	0	0	0
ENSRNA049471546	1	7	2	0	5	0	0	0	0	2	0	1	0	0	0	0	0	0	0	0	0	0	3	0	0	0	3	0	0	0
Os06g0567200	5252	6459	6625	10434	5344	2197	4699	3346	3642	4250	4332	3217	4131	3345	2706	8830	4125	7023	6073	4365	1879	1545	5520	3681	2087	2703	3521	4694	3620	2395
Os12g0605300	1886	2007	2715	1848	1878	1258	1809	1727	2062	1756	1806	2007	1878	1555	1472	2096	1791	2333	2100	1695	1513	1470	2022	1554	1821	1749	1399	1732	1360	1472
Os04g0622501	0	0	0	0	0	0	0	0	0	0	8	64	60	48	37	37	20	120	80	12	9	12	16	9	5	4	5	5	5	9
Os02g0491300	0	0	0	0	0	0	0	0	0	0	4	0	0	0	0	0	0	0	0	0	0	8	0	0	0	8	8	4	8	8
Os04g0516600	95	111	142	97	48	60	145	270	501	117	80	88	58	95	16	347	63	296	124	61	113	158	96	62	128	171	93	104	140	92
Os01g0523600	0	0	0	0	0	0	0	0	0	0	0	0	0	0	0	0	0	0	0	0	0	0	0	0	0	0	0	0	0	0
Os03g0666850	980	1129	1098	1088	1169	585	611	714	778	656	866	997	936	678	669	953	772	908	814	734	780	755	1313	791	914	1096	988	1043	885	745
Os04g0602400	1201	1212	1103	740	1274	545	695	1220	1187	1179	975	965	851	1205	1040	987	909	823	1107	1048	1051	882	1111	1198	679	1238	1181	1453	1685	1427
Os01g0750900	1091	877	813	1072	700	479	1014	1022	1199	1186	763	776	864	817	735	832	1075	1071	917	890	846	353	1033	840	779	820	759	653	796	778
Os09g0320201	130	122	115	158	116	60	79	94	114	90	154	0	110	190	126	131	86	119	107	134	184	75	236	140	148	84	144	161	141	126
Os12g0141900	105	106	32	113	63	29	12	93	195	12	86	96	56	60	96	60	116	55	31	107	8	0	24	13	0	102	174	119	169	247
Os11g0605200	0	0	0	0	0	0	0	0	0	0	0	0	0	0	0	0	0	0	0	0	0	0	0	0	0	0	0	0	0	0
Os03g0330200	15	12	0	0	9	25	0	20	34	21	0	0	0	0	0	32	16	0	0	0	0	0	0	0	0	0	0	0	0	0
Os08g0347550	0	4	0	0	0	3	0	0	0	0	0	0	0	4	0	0	4	4	8	0	12	0	1	0	1	0	13	0	0	9
Os10g0493900	263	334	356	304	178	110	275	250	253	133	262	338	219	206	113	199	151	323	171	184	259	122	417	278	260	225	222	265	193	207
Os02g0503900	477	530	510	429	398	944	627	1129	887	1418	1212	433	724	1068	1101	343	718	143	601	1798	429	2361	1081	868	442	789	1040	788	925	1264
Os03g0757400	524	337	480	596	826	85	246	324	426	364	621	407	332	325	380	419	320	436	339	517	431	380	883	586	483	598	493	562	470	342
Os07g0134500	1995	1778	2164	1913	1754	1680	1565	2031	1931	1891	1847	1896	1522	1689	1683	1893	1984	2323	1860	1923	1083	635	1643	1237	997	1507	1471	1310	1723	1397
Os07g0220333	0	0	0	0	0	0	0	0	0	0	0	0	0	0	0	0	0	0	0	0	0	0	0	0	0	0	0	0	0	0
Os12g0597800	0	0	0	0	0	0	0	0	0	0	0	0	0	0	0	0	0	0	0	0	0	0	0	0	0	0	0	0	0	0
Os05g0280700	0	0	0	0	0	0	0	0	0	0	0	0	0	0	0	0	0	0	0	0	0	0	0	0	0	0	0	0	0	0
Os09g0129500	407	527	623	399	396	202	367	704	730	291	221	1103	278	396	1115	565	831	674	993	337	261	37	235	142	290	552	239	220	200	290
Os08g0295000	1836	2123	2317	2625	2132	1643	1985	2044	1770	1761	1977	1952	2034	1944	1822	1994	1906	2460	1927	1938	1505	1445	2557	2240	1693	1790	1855	1679	1877	1609
Os04g0508000	27	68	67	64	52	0	0	40	46	0	9	43	41	72	48	106	18	83	30	52	28	0	39	16	16	19	0	24	13	11
Os05g0541750	1884	2208	1226	1006	1970	1001	1144	3247	968	2159	1817	1264	1967	3707	1355	687	1921	765	739	3465	3246	2090	1941	4695	1125	3158	3249	2741	2548	2925
Os05g0430200	1128	1161	1179	937	1353	358	669	827	946	778	1155	1056	1211	1257	846	928	1125	906	986	1310	1089	1162	1428	1309	939	1273	1453	1351	1465	1157
Os06g0601000	983	1361	1500	1166	1100	610	792	1075	1600	438	850	1054	856	833	771	1234	893	1189	913	688	1067	569	1096	1011	1031	1141	1253	1162	969	1235
Os06g0306201	0	0	0	0	7	0	0	4	0	12	2	4	0	0	0	0	0	0	0	4	0	0	3	0	12	4	0	0	1	0
Os05g0500300	0	32	0	0	17	7	0	0	21	0	0	32	0	24	19	21	0	16	15	0	17	27	12	12	0	0	20	0	25	0
Os05g0447660	0	0	0	0	0	0	0	1	0	0	0	0	0	0	0	0	0	0	0	0	0	0	0	0	0	0	0	0	0	0
Os07g0681500	3229	3310	2601	1769	3523	2488	2397	2419	2629	3031	4067	4823	4084	4251	4175	3618	3573	3978	3573	4240	4629	3424	4010	4123	3588	4704	4453	4253	4886	4592
Os11g0233800	2295	1978	1680	2192	4007	844	796	1096	1050	2450	3338	2350	1371	3114	2019	1637	1575	1073	1539	2381	1343	1465	3185	1733	969	2397	2767	4594	5653	1811
Os08g0512600	3615	3948	1593	1981	5345	1562	1593	1686	1483	3782	4271	2775	2908	4749	2873	995	2388	1187	1613	4092	4185	4092	3899	4926	1764	3376	3738	4648	5648	3030
Os12g0179100	0	0	0	0	0	0	0	0	0	0	0	0	0	0	0	0	0	0	0	0	0	0	0	0	0	0	0	0	0	0
Os01g0855400	0	0	0	0	0	0	0	0	0	0	0	0	0	0	0	0	0	0	0	0	0	0	0	0	0	0	0	0	0	0
Os10g0331500	0	0	0	8	8	12	4	0	0	7	0	0	0	0	0	0	0	0	0	0	0	9	0	0	0	0	0	0	0	0
Os01g0748900	3153	3325	3364	3879	3182	7353	8957	3865	3369	5329	3157	4085	3234	3882	4370	2970	3559	3811	3047	3070	7034	9744	3440	7074	5311	3175	2560	3037	2989	3400
Os08g0424500	17136	15100	18385	10810	13456	7309	12582	16048	16842	10717	13266	17627	12083	13740	19765	17260	17691	13137	15305	17543	13335	11326	13522	14783	10345	22376	21347	16997	19037	22031
Os03g0711500	5631	5839	5375	6153	6288	2730	4084	4951	5122	5419	5568	5393	5175	5807	4102	4609	4552	5424	4822	5889	5056	5210	6026	6404	4611	5156	5781	6043	6784	5804
Os01g0734000	940	453	560	339	588	1245	504	922	660	1455	724	918	722	450	917	457	853	893	695	599	135	36	112	132	91	340	187	168	162	128
Os05g0163300	135	152	40	68	12	9	19	96	84	12	380	91	852	191	363	8	188	28	80	148	583	308	88	136	140	52	92	64	20	40
Os02g0498100	449	510	488	624	432	305	525	323	415	397	654	555	576	526	356	657	532	839	470	331	0	0	0	0	0	0	0	0	0	0
Os08g0130100	453	328	288	833	400	149	173	88	219	242	283	275	195	369	261	269	364	241	200	114	668	962	921	518	751	271	162	197	249	200
Os09g0539100	5217	5047	4949	4435	4110	3157	3795	5792	5377	4871	5957	6312	7285	5615	7008	6145	7689	6054	7056	7572	5137	14773	4776	5883	3192	8394	7221	5982	6937	7928
Os08g0356800	1767	1907	2356	3378	1896	469	1479	848	1379	932	1809	1783	1324	1634	1093	1810	2003	4286	1910	1570	564	1552	1486	437	658	834	597	1015	832	711
Os04g0635450	0	78	217	83	90	2	16	131	29	37	86	268	107	49	44	76	235	155	470	107	8	10	12	10	12	344	165	138	70	94
Os07g0668600	0	0	0	0	0	0	0	0	0	0	0	0	0	0	0	0	0	0	0	0	0	0	0	0	0	0	0	0	0	0
Os02g0616199	0	0	0	0	0	0	0	0	0	0	0	0	0	0	0	0	0	0	0	0	0	0	0	0	0	0	0	0	0	0
Os04g0685500	123	78	0	56	180	82	44	62	28	91	159	68	101	115	53	34	56	37	56	84	139	142	96	139	91	198	211	124	206	132
Os01g0660000	0	36	4	16	7	16	13	6	10	12	0	18	26	34	25	24	10	12	12	0	7	22	26	10	7	0	26	12	44	48
Os01g0502900	71	70	78	0	119	60	46	60	95	54	0	0	0	129	159	140	143	127	0	159	0	117	0	0	101	0	113	0	90	0
Os12g0629700	1046	1043	776	626	803	383	729	627	1542	726	2891	2940	2439	2136	2512	2370	2892	14095	3805	3284	343	144	655	96	279	340	136	339	279	360
Os04g0596300	758	1003	1054	957	663	270	513	690	1036	570	731	828	515	661	405	1243	1048	1177	990	786	498	380	1062	511	794	740	583	782	535	779
Os12g0176100	0	0	0	0	0	0	0	0	0	3	0	0	0	0	0	0	0	0	0	0	0	0	8	0	0	0	0	0	0	0
Os09g0356000	16	0	16	0	0	26	0	0	0	77	38	155	0	58	114	0	150	31	55	186	214	0	0	0	64	32	0	0	43	20
Os03g0663400	355	595	332	220	236	72	160	400	577	371	786	465	2390	566	1677	252	364	271	215	606	821	876	344	510	508	1121	1850	1007	1215	1527
Os10g0368100	0	0	0	0	0	0	0	0	0	0	0	0	0	0	0	0	0	0	0	0	23	0	81	61	24	63	48	51	74	62
Os01g0713900	657	855	1052	676	686	807	734	761	852	1012	738	996	837	811	786	952	816	929	900	885	915	722	621	607	755	766	586	543	612	819
Os04g0284900	1920	1502	1271	1310	1584	421	571	1798	2720	1120	2229	1902	1325	1975	2436	1277	1855	1267	1478	2092	929	495	1728	1077	822	1977	1921	1669	1908	1593
Os05g0586200	3687	3371	3893	2899	2814	10282	10876	7637	4711	22122	3239	4328	4181	3261	4338	4070	3818	3508	3836	3654	3545	10407	2660	3703	2179	3761	2643	2720	2908	3579
Os08g0413500	0	0	0	0	0	0	0	0	0	0	0	2636	0	0	2352	0	2240	0	2438	1716	0	0	0	0	0	0	0	0	0	0
Os09g0485950	0	2	0	0	0	6	0	0	0	0	0	4	0	0	0	17	0	0	0	0	0	3	0	2	0	0	0	0	0	0
Os09g0278401	29	21	26	35	25	22	37	64	18	24	25	34	36	35	20	37	31	24	26	31	53	39	29	39	25	46	50	21	30	38
Os09g0517200	291	222	131	85	136	450	422	175	54	213	621	1304	656	548	1288	645	968	402	1128	671	76	67	140	103	56	197	76	106	63	113
Os10g0516900	4017	5518	11243	11412	7332	1830	5667	1752	2065	4451	6289	4762	5197	3755	3140	6927	5233	9482	6314	4579	2546	2208	17279	3831	5891	1184	1481	3639	1167	1882
Os10g0439266	0	0	0	0	0	0	0	0	0	0	0	0	0	0	0	0	0	0	0	0	0	0	0	0	0	0	0	0	0	0
Os08g0415900	0	0	0	8	5	0	0	5	0	0	0	0	4	0	0	0	0	0	1	0	4	0	0	0	0	0	0	0	0	0
Os11g0266500	5637	6725	8249	6575	9142	3363	5460	6831	7704	3576	7987	9615	5076	7573	6653	5630	5903	9175	6922	5423	2728	2742	8886	3487	2584	5486	5089	4825	3986	4345
Os06g0722700	2862	2738	3248	2493	2691	1726	1821	2126	2771	2702	3880	4143	3199	3526	3368	4421	3964	4077	4258	3961	2676	1734	2581	2299	2312	2397	2167	2679	2828	2580
Os12g0138500	0	0	0	0	0	0	0	0	0	0	0	0	0	0	0	0	0	0	0	0	0	0	0	0	0	0	0	0	0	0
Os05g0559800	48	91	12	26	42	20	18	79	15	20	122	32	35	90	31	75	67	73	16	74	54	32	27	56	24	42	48	58	58	23
Os08g0547300	800	493	572	443	827	637	331	166	422	526	554	975	393	437	535	450	825	504	770	706	402	96	670	525	681	322	220	343	203	457
Os01g0374600	0	0	0	0	0	0	0	0	0	0	0	0	0	0	0	0	0	0	0	0	0	8	0	0	0	0	0	0	0	0
Os03g0149800	2102	1353	1269	1907	1348	1670	1896	1067	1549	2734	2223	2610	1735	2424	3595	1761	2254	2395	1719	1793	3821	2588	2347	4430	4098	1370	969	1498	1733	2446
Os01g0738800	545	651	583	635	749	522	653	655	560	618	847	742	808	872	708	872	957	1229	792	1016	487	363	693	713	335	980	860	820	978	736
Os04g0687900	14355	16531	25169	22493	15727	2419	6419	6052	9576	6085	11909	12424	10737	9330	5407	18990	12477	19754	15768	10672	6786	6562	17219	5564	11963	7430	6926	9741	5480	8793
Os08g0103700	0	0	0	107	11	73	0	0	51	0	0	46	48	7	0	34	0	71	0	0	0	0	0	0	0	0	0	65	0	0
Os05g0425600	0	0	0	0	0	0	0	0	0	0	0	0	0	0	0	0	0	0	0	0	0	1	0	0	2	0	0	0	0	0
Os06g0614000	1488	1296	1679	2307	1925	636	1102	715	841	1052	1580	1417	1096	1626	1074	1530	1025	1869	1368	1184	1105	549	2046	1278	969	952	965	1545	1698	1101
Os10g0517050	1276	1522	1204	1515	1994	697	502	1667	1176	1800	1974	919	1253	1263	831	1286	989	1215	1046	1020	703	516	3694	748	1513	2245	2990	2238	2072	1652
Os05g0556350	0	0	0	0	0	0	0	0	0	0	0	0	0	0	0	0	0	0	0	0	0	0	0	0	0	0	0	0	0	0
Os08g0476650	0	0	0	0	3	0	0	5	0	4	0	0	2	0	0	0	0	5	5	0	3	0	10	0	0	0	0	8	3	5
Os05g0503650	136	164	56	28	543	219	122	960	104	341	80	72	150	638	132	48	353	16	0	673	809	298	55	1473	144	497	319	388	274	631
Os01g0699900	286	347	380	576	588	237	273	340	164	382	921	444	410	553	535	312	317	312	192	407	211	304	466	463	252	450	390	672	720	229
Os06g0487300	0	0	0	0	0	0	0	0	0	0	0	0	0	0	0	0	0	0	0	0	0	0	0	0	0	0	0	0	0	0
Os06g0293500	1864	2450	5216	1401	2732	455	4154	4852	7910	1395	1672	4621	1641	2605	5408	2315	3501	1330	4906	3683	2583	571	1006	1038	1264	3880	1007	2294	941	1936
Os01g0154600	8	0	0	0	0	0	0	16	0	10	0	8	0	16	20	0	8	0	0	24	0	16	0	0	0	24	27	39	36	27
Os11g0462600	18	47	56	0	30	12	0	80	34	0	20	0	72	0	0	11	0	0	8	0	37	0	28	0	22	5	83	72	12	20
Os02g0642200	39	20	44	36	172	25	17	180	0	125	115	40	60	374	42	0	64	20	0	179	258	396	81	589	20	188	228	115	126	156
Os01g0569800	0	1	0	4	2	0	0	0	2	0	2	2	3	6	0	1	0	2	0	0	5	0	0	3	0	0	0	2	0	0
Os04g0291100	1229	1308	1262	1162	1016	1031	1200	1415	1499	1096	1373	1297	1404	1250	1303	1472	1430	1571	1204	1150	1113	1405	1164	1366	1001	1567	1551	1196	1345	1314
Os06g0662000	19108	17034	22873	12424	15388	21970	18397	22256	19614	30615	17517	25050	21259	18612	22109	25454	23149	17867	20252	21557	21650	17322	11747	17570	12732	21285	18462	15675	18102	19631
Os02g0734900	6238	6871	6931	7613	9488	3659	6427	5182	5269	6501	8660	8865	6357	11553	7676	8241	7408	9768	7125	9298	7670	8561	6996	8093	5331	4663	6052	6942	8292	7063
Os03g0191800	12	11	4	0	0	4	0	0	8	4	8	0	8	12	6	12	8	12	0	8	24	51	4	20	4	0	0	4	0	0
Os08g0438400	773	688	1127	1758	1354	39	39	270	598	266	921	991	807	585	645	1298	744	1120	1522	1290	440	863	1355	241	782	408	482	899	910	1112
Os03g0591700	483	530	587	689	567	188	371	430	563	239	464	484	528	504	414	547	421	660	473	432	355	268	1027	545	661	782	931	829	745	713
Os01g0257400	2521	2663	2760	2964	2685	4012	4394	2136	2044	3472	2769	3049	2745	2708	2730	2498	2864	3043	2328	2832	3450	3630	3924	4033	3158	3425	3231	3462	3023	3106
Os05g0432200	0	0	0	0	0	0	0	0	0	0	0	0	0	0	0	0	0	0	0	0	0	0	5	0	0	0	0	0	0	0
Os01g0296166	520	149	443	883	264	265	292	119	191	1001	365	212	484	466	340	544	503	1241	311	983	535	1363	780	309	497	783	515	1667	1256	1039
Os08g0101700	72	72	126	96	5	24	44	49	20	83	68	80	48	24	52	366	107	164	235	83	151	48	111	108	120	56	64	72	40	165
ENSRNA049473335	2	2	2	4	0	24	36	24	0	0	8	0	58	0	2	11	2	6	8	0	0	16	0	8	8	30	34	0	2	29
Os12g0245100	1396	1329	2037	881	1068	1151	1675	1176	1459	1074	921	1682	1391	1291	1354	1323	1763	1154	1767	1311	0	0	0	0	0	0	0	0	0	0
Os07g0545800	4011	3787	5239	4881	3832	30167	25877	4865	4315	13502	3674	5264	3610	4799	8039	4990	5025	6166	4296	3932	11452	18966	3869	11709	5959	3331	2631	3315	2803	2839
Os01g0701100	0	0	0	0	0	0	0	0	0	0	0	0	0	0	0	0	0	0	0	0	0	0	0	0	0	0	0	0	0	0
Os09g0491789	0	0	0	5	6	0	8	7	0	3	3	0	0	5	4	0	0	5	4	7	5	15	0	27	0	5	0	7	5	3
Os03g0764900	268	340	348	492	639	204	220	334	196	281	538	216	206	330	268	204	112	228	163	212	184	216	371	312	236	248	276	479	403	143
Os05g0232632	124	133	149	162	130	116	109	111	114	117	107	77	168	111	34	116	62	109	111	42	62	66	139	75	128	123	87	92	95	112
Os03g0339700	1077	1328	472	549	1521	645	468	542	516	1102	960	581	1043	1405	659	219	659	295	503	1398	1177	892	996	1271	399	1263	1408	1295	1490	668
Os04g0405700	122	112	76	117	240	53	105	36	164	154	164	135	108	112	106	47	117	87	123	145	84	166	124	118	92	108	152	166	211	179
Os04g0418300	13	7	18	5	4	4	13	12	9	3	9	3	9	12	6	0	2	10	7	6	15	6	3	18	11	9	4	9	9	17
Os02g0226600	36	44	0	0	20	0	0	66	23	75	48	0	48	43	44	16	25	0	45	0	0	0	0	0	32	65	186	135	133	101
Os01g0705000	88	163	155	207	148	246	509	133	172	182	120	205	120	199	246	144	100	200	135	80	354	183	175	497	346	71	104	132	132	211
Os01g0152600	221	188	276	142	230	170	141	168	196	190	612	826	871	930	733	670	620	908	902	811	469	579	963	623	350	1704	1554	1198	1554	1143
Os06g0703800	1964	2422	1814	1266	2020	1046	2167	1645	1560	1747	1906	1819	1761	2010	1621	1932	2207	1778	1662	2127	1727	2032	1422	1940	967	1825	2077	1901	1876	1845
Os02g0778633	0	0	0	0	0	0	0	0	0	0	0	0	0	0	0	0	0	0	0	0	0	0	0	0	0	0	0	0	0	0
Os09g0568600	0	0	0	0	0	0	0	4	0	0	4	0	0	0	0	0	0	0	0	0	0	0	0	0	16	0	0	0	0	0
Os03g0720300	44930	34287	38642	21425	33277	21864	34814	24238	28896	29524	37058	40739	27609	38252	35073	37062	42542	24756	39643	35434	30358	81012	29995	32974	22348	30998	24527	28216	30034	30025
Os05g0557400	2570	2241	3186	3332	2008	3835	5811	3796	3982	3726	2808	4709	2672	3700	5654	3805	3321	4512	3926	2634	4963	721	2289	5477	3871	2024	1306	2105	1649	2011
Os05g0300700	4503	4033	3525	2808	5337	4041	3459	3622	3080	4409	3750	3392	3839	3518	2875	2384	3212	2278	2843	3934	3686	3843	3874	3657	2378	4957	3821	3647	4448	3649
Os08g0226400	0	0	0	0	0	0	0	0	0	0	0	0	0	0	0	0	0	0	0	0	0	0	0	0	0	0	0	0	0	0
Os09g0380966	0	0	0	0	0	0	0	0	0	0	0	0	0	0	0	0	0	0	0	0	0	0	0	0	0	0	0	0	0	0
Os06g0639700	0	0	0	0	0	0	0	0	0	0	0	0	0	0	0	0	0	0	0	0	0	0	0	0	0	0	0	0	0	0
Os08g0433200	1133	1381	1554	1228	1124	741	1045	1156	1298	770	1016	1334	878	1095	1036	1276	1066	1648	1325	1090	890	937	1295	694	872	1234	1096	1080	1152	915
Os08g0538700	1160	1190	845	621	1287	563	527	608	889	1023	1134	680	999	1009	683	687	891	612	689	917	855	566	1024	711	361	1343	1070	1105	1297	828
Os02g0208100	15311	16086	22073	21947	17001	13034	18358	17052	24587	16433	13804	23095	13135	18191	17045	19552	14728	23413	16312	13394	21978	9632	13521	20212	20185	12673	11802	12350	11413	13091
Os06g0714200	5737	5117	5153	3869	4584	6179	6088	4514	5454	7619	5188	6388	4233	5013	5083	5489	6077	4803	5420	5246	6663	6152	3880	5253	6162	5506	3069	4162	3551	4354
Os07g0662600	1797	2379	2235	1866	2578	1084	1870	1832	1674	1937	2376	1885	1970	2145	1668	1747	1472	1848	1506	2283	2139	1503	2528	2204	2029	1958	2195	2562	2562	2072
Os04g0683100	3537	3728	3225	3020	4515	1922	2400	2631	2344	3419	4186	3904	3660	4276	3160	3456	3571	3312	3469	4496	3000	2861	3954	2965	2396	3419	3347	3660	3814	3109
Os10g0527800	3446	3903	4608	5230	2780	3782	9451	1999	3777	3159	3337	4418	1671	4584	2441	2499	3040	4197	3617	3221	7403	7536	1555	4590	9757	1899	516	1639	528	803
Os09g0462550	316	358	102	266	547	318	465	324	149	403	428	229	298	866	177	73	263	56	248	776	750	528	387	595	256	387	349	321	451	292
Os12g0203000	227	293	475	430	230	205	240	267	253	156	350	603	400	398	323	603	460	553	573	408	322	261	505	385	410	329	366	396	402	367
Os09g0120100	2218	2175	2904	1940	2099	1565	2166	2625	2410	2189	2355	2701	2463	2103	2176	2704	2799	2811	2418	2622	1621	1582	1830	1753	1596	2227	1875	2126	2107	2113
Os07g0505300	0	0	0	0	0	0	0	0	0	0	0	0	0	0	0	0	0	0	0	0	0	0	0	0	0	0	0	0	0	0
Os02g0302200	340	401	552	110	258	42	141	286	561	144	741	487	661	783	967	555	575	368	559	372	176	386	456	384	358	871	932	817	861	1230
Os03g0860600	468	415	412	299	350	329	405	264	342	717	569	644	336	370	569	318	515	378	476	701	478	265	427	317	346	506	392	470	764	644
Os01g0939300	555	672	824	488	572	287	315	466	493	175	467	683	622	518	566	632	481	687	614	506	207	71	370	268	285	395	331	514	453	421
Os01g0266600	1658	2032	2465	1607	1866	566	1818	1685	1956	1082	1645	1918	1673	1514	1410	2261	2035	2215	1252	1638	2040	1643	2284	2419	1784	2079	2396	1833	2055	1830
Os06g0517700	0	0	0	0	0	0	0	0	0	0	0	0	0	0	0	0	0	0	0	0	0	0	0	0	0	0	0	0	0	0
Os09g0428750	0	0	0	0	0	0	0	0	0	0	0	0	0	0	0	0	0	0	0	0	0	0	0	0	0	0	0	0	0	0
Os05g0511500	350	425	195	252	572	239	243	269	174	425	308	225	366	527	308	153	301	165	193	368	344	343	537	460	215	558	796	736	813	571
Os07g0639100	54	86	12	0	166	28	12	18	29	103	92	35	25	113	53	0	38	0	48	106	106	67	34	93	0	27	44	25	58	34
Os10g0440100	648	634	563	508	565	526	421	563	621	554	608	728	502	611	564	469	628	544	469	652	422	565	639	624	315	867	678	690	751	594
Os09g0515200	12113	11778	10739	6813	12666	5787	8402	9871	8571	10573	9709	8695	9530	10165	8478	8566	9897	6835	8848	11047	8770	8189	7388	8915	5178	8748	9474	8878	9720	8312
Os04g0442050	0	2	4	0	0	8	4	3	3	0	6	0	0	2	2	0	0	2	0	4	2	0	3	0	0	2	4	0	8	0
Os07g0194800	1243	1216	817	772	1405	3895	4941	2292	799	2733	1066	1250	929	1979	2099	772	914	871	800	1136	2410	4934	983	2616	841	1951	1645	1503	1990	2272
Os01g0844200	52	36	12	12	44	17	9	12	9	9	48	16	47	100	28	0	4	4	24	72	64	4	32	96	17	24	44	9	36	20
Os12g0135051	71	73	103	21	41	40	109	204	538	90	23	96	49	51	59	151	94	44	79	34	133	64	0	52	43	61	48	44	16	99
Os11g0112200	169	260	100	442	292	181	111	196	213	217	465	217	166	243	190	139	161	646	184	162	620	863	621	454	519	2495	1063	1547	2115	1101
Os03g0271600	2522	2672	3220	3808	2639	3781	7934	2664	3224	4678	3315	4377	3154	4422	3859	3527	3280	4492	3049	3010	4617	4347	3820	5515	5165	2598	2368	2999	2869	3255
Os03g0650900	2698	2972	4104	4369	2492	1476	2481	1727	1845	1737	2500	2290	2668	2116	1881	4903	2859	6517	3637	2895	1294	2981	2787	1351	1259	2204	2313	2413	2167	1637
Os07g0624100	177	295	245	260	213	103	144	161	199	108	111	126	186	162	128	114	118	171	128	179	144	127	216	173	162	180	203	197	160	175
Os09g0491692	981	1026	1228	1037	1216	524	1019	874	894	609	1385	1203	1152	1139	1159	1426	1123	1548	986	1293	823	505	962	903	983	724	852	904	833	674
Os09g0393501	0	0	0	0	0	0	0	0	0	0	0	0	0	0	11	0	0	0	0	0	0	0	0	0	0	0	0	0	0	0
Os02g0744600	210	361	104	114	435	367	274	435	79	460	164	176	151	289	199	91	177	104	164	251	238	353	319	321	93	679	564	500	573	502
Os01g0912600	182	151	208	251	186	138	211	189	176	172	172	214	215	210	147	225	153	237	241	140	151	102	156	149	212	193	190	152	184	184
Os06g0129800	853	789	662	540	1137	586	624	548	598	718	968	707	1076	1156	659	724	834	734	697	1149	950	540	931	890	740	798	881	1031	1010	741
Os09g0474350	0	0	0	0	3	0	0	0	0	0	0	0	0	0	0	0	0	0	0	0	0	0	4	0	0	0	0	0	0	0
ENSRNA049475631	0	0	0	0	0	0	0	0	0	0	0	0	0	0	0	0	0	0	0	0	0	0	0	0	0	0	0	0	0	0
Os03g0112950	0	0	0	0	0	0	0	0	0	0	0	0	0	0	0	0	0	0	0	0	0	0	0	0	0	0	0	0	0	0
Os04g0394200	8289	7988	7256	5736	8758	6803	7202	6902	6364	7798	8915	8610	8606	9763	8209	7119	8454	6450	6568	9355	8607	8346	6375	9095	4821	10224	9261	8614	10311	8635
Os09g0245500	3073	3298	3744	2306	2640	2302	2801	3010	2833	3062	2928	3412	2933	2959	2776	3823	3369	3393	3174	3161	2618	1641	2191	2095	2568	3057	2558	2522	2613	2446
Os05g0463400	1363	1597	2368	1723	1191	918	1610	1602	1924	1128	1092	1773	1423	1166	1142	2183	1675	2101	1737	1297	1028	383	1477	1127	1523	1218	896	1264	910	1104
Os01g0617600	1434	1402	1464	1472	1643	555	1043	1124	1481	1228	1436	1395	1233	1566	1205	1458	1297	1390	1414	1590	1384	631	1493	1207	1393	1060	1254	1572	1720	1356
Os03g0288800	1987	1873	1758	1522	2598	1000	1404	1132	1346	1655	2102	1912	1747	2223	1433	1540	1683	1359	1544	1860	1898	1280	2080	1850	1663	2053	1745	1969	2062	1873
Os05g0223000	2316	2488	1858	4485	2477	3766	7634	2583	2074	5255	2313	3705	2264	3787	4414	1685	1831	4202	1627	1657	5815	6189	3475	5844	4782	2122	1499	2979	3081	3413
Os03g0198200	115	210	134	132	284	143	66	139	104	108	150	227	245	258	104	102	219	234	134	230	122	44	133	151	48	106	342	138	223	142
Os09g0388550	0	0	0	0	0	0	0	0	0	0	0	0	0	0	0	0	0	0	0	0	0	0	0	0	0	0	0	0	0	0
Os10g0159600	551	508	306	682	910	162	125	512	266	164	405	214	379	624	422	246	262	116	207	330	200	176	265	299	87	377	532	329	554	327
ENSRNA049472178	5	8	12	24	2	1	4	4	10	11	6	4	4	4	1	7	7	18	14	6	3	8	3	1	5	22	22	9	14	3
Os03g0181600	1214	1085	1058	1140	1211	686	868	836	987	1080	1059	1109	1030	957	958	1111	1298	1209	1032	1116	901	555	892	841	968	1083	1138	952	1028	941
Os03g0374400	562	555	685	439	390	1373	2347	527	417	857	532	795	510	568	801	686	624	857	613	425	516	1217	601	702	589	708	640	644	631	513
Os04g0381600	1096	997	1105	935	993	606	682	641	1029	925	957	1005	731	931	818	939	876	1004	794	845	829	458	1393	896	928	1043	1125	1152	1053	951
Os07g0291400	0	4	0	16	0	20	5	0	0	12	0	0	0	13	4	9	9	5	9	16	0	16	0	0	8	20	9	60	12	0
Os02g0719100	1873	2071	2404	1678	2012	1968	1957	2390	2227	1541	1982	2037	1756	2002	1767	1942	1772	1973	1513	1851	2247	2182	1978	2480	1727	2436	2179	1826	2231	2818
Os02g0475300	4731	4169	4686	4684	4101	8278	8231	4796	5703	6944	4128	6226	4297	5359	6804	5297	5882	6210	5229	4638	6485	8950	3693	7121	5179	3713	2365	2928	2680	4194
Os03g0168500	42	28	21	62	24	33	30	11	34	6	23	58	29	23	35	23	39	23	24	17	17	0	28	27	12	30	32	22	40	36
Os10g0400700	0	0	0	0	0	0	0	0	0	0	0	0	0	17	5	5	0	0	0	0	0	5	0	0	0	0	0	0	0	0
Os08g0492000	1998	1124	825	916	1380	783	534	1034	883	2976	1801	1226	1229	1608	1812	620	1784	1016	1339	2182	1824	383	1828	965	846	1442	1389	2033	1793	1474
Os01g0885300	5525	4280	2967	3790	5192	5014	2904	5938	6656	6620	6178	4989	4998	6092	6848	3093	5087	3444	4408	6595	5521	7427	5282	5285	3937	9593	8415	7257	8806	7526
Os10g0521400	4154	3156	3934	4081	2412	8088	12639	3281	4202	3525	1746	3250	1897	2627	5615	2763	2944	3546	2882	2386	7991	13627	1620	7345	5354	2547	1515	2187	2732	3336
Os03g0760100	343	407	392	553	482	211	319	436	489	283	416	342	267	449	407	349	372	455	390	368	461	133	550	503	385	453	636	650	790	533
Os09g0410300	2524	2762	2445	2737	2468	2942	3062	2455	2407	2654	2590	2816	2722	2590	2133	2768	2467	3261	2399	2290	2246	2044	3105	2425	2494	2718	2445	2378	2384	2136
Os03g0719400	185	206	128	112	254	146	129	174	172	157	199	223	230	141	253	192	106	162	320	232	136	472	259	124	141	262	349	277	266	240
Os04g0343050	5	4	0	2	0	130	8	14	0	0	18	4	20	0	2	2	2	4	0	8	2	8	0	2	0	10	7	0	0	20
Os02g0284550	0	0	0	0	0	0	0	0	0	0	0	0	0	0	0	0	0	0	0	0	0	0	0	0	0	0	0	0	0	0
Os11g0105350	55	111	5	17	74	6	13	34	9	18	20	37	8	42	17	24	9	9	14	27	72	50	105	77	18	51	59	117	113	38
Os06g0243900	45	52	60	36	74	14	47	25	36	27	22	0	15	59	19	28	14	38	21	0	36	29	42	42	35	16	59	33	19	33
Os03g0739700	131	66	80	477	79	427	426	922	217	535	124	151	212	188	328	0	56	90	116	146	170	92	54	572	52	382	311	269	284	422
Os04g0499200	682	745	754	881	645	405	515	779	645	498	911	587	664	615	657	569	802	686	597	856	459	279	751	678	438	811	675	620	696	531
Os03g0264000	948	1026	573	868	1281	1681	1544	1001	719	1302	926	971	867	1198	1064	685	840	816	741	1124	1305	1262	1039	1533	789	1024	1197	1114	1254	1208
Os04g0643500	37	29	19	0	13	0	0	24	0	16	0	0	0	40	0	38	91	0	0	35	25	0	12	33	0	71	58	27	21	0
Os01g0583600	12	8	0	4	0	0	0	0	13	0	0	0	0	0	0	0	0	0	0	0	4	0	0	0	0	0	0	0	6	5
Os01g0153150	130	197	207	179	159	80	115	141	193	113	98	123	118	96	79	126	54	123	84	109	93	52	169	104	51	65	96	133	142	120
Os11g0694150	4	0	4	0	8	0	0	5	0	0	0	8	0	12	14	0	36	4	16	20	0	0	0	0	0	0	0	0	4	0
Os11g0691300	0	0	18	0	12	0	9	0	0	0	0	0	0	0	0	0	0	0	0	0	24	0	0	14	0	0	0	0	0	0
Os12g0104850	70	77	50	59	127	469	900	203	78	146	103	167	140	144	339	14	0	44	14	30	280	253	120	386	122	156	58	95	68	146
Os10g0156200	6	6	2	32	30	8	9	8	58	4	4	5	2	17	0	19	0	33	15	0	9	4	0	8	12	4	0	12	4	0
Os03g0609400	131	133	105	91	142	101	98	170	108	89	93	75	84	96	49	53	96	81	76	48	88	35	130	195	78	220	139	124	191	120
Os03g0838100	9365	7358	8684	8758	7809	6981	9203	8148	10568	12619	9684	11780	7625	10948	11220	9696	9211	9770	10928	9984	11166	8583	8873	10940	9554	6207	5898	7624	8151	8726
Os01g0211600	1302	936	747	961	1744	1334	1059	1126	872	2872	2031	1599	1219	3193	2316	1022	1186	1103	1269	2527	3550	1264	1077	2634	1089	1549	1289	1943	2453	1995
Os05g0102300	1191	1209	1063	1144	1326	667	1037	962	1140	983	1081	1288	1013	1249	937	1123	1253	1254	1206	1186	989	810	1271	1025	1018	1169	1139	1334	1091	1033
Os04g0555400	5229	5318	5361	3998	5108	3903	4379	4341	4999	3840	5524	5430	5244	5373	4521	5414	5157	5472	4906	5350	4198	3494	5664	4468	4145	6066	5444	5491	4905	4753
gene-rpl14	0	0	0	0	0	1	2	2	0	0	3	1	1	1	1	3	0	1	1	0	0	1	1	2	0	1	0	0	0	0
gene-rpl16	1	0	1	1	0	1	1	1	1	0	1	1	0	0	0	0	1	0	0	0	0	0	0	1	0	0	1	0	0	0
Os03g0167700	7233	7631	7398	6778	8602	5586	6828	6813	6062	7515	7165	6627	6547	7620	5866	6581	6821	7214	6108	7833	6660	4740	7167	7124	5236	7441	7672	7317	7723	7099
Os04g0490000	380	278	427	159	298	362	230	285	436	584	244	395	288	252	392	364	399	252	394	445	393	286	190	305	180	412	370	331	273	253
Os08g0233000	0	4	0	12	1	0	0	0	0	0	0	0	0	1	0	0	0	0	0	0	3	0	8	0	0	2	0	0	0	4
Os03g0248200	259	310	561	150	223	82	223	350	353	253	44	195	116	131	139	268	160	327	275	160	149	667	100	68	129	92	100	36	45	184
Os07g0164900	1466	1545	1132	1463	1633	1213	1262	1693	1332	1966	1545	1498	1356	2005	1317	1131	1491	1538	1456	1952	1378	3217	2283	1839	1130	2018	2106	1996	2351	2125
Os04g0652500	2383	2237	2356	2073	2310	1299	1570	1971	1998	2062	1792	2032	1321	1652	1328	1644	1595	1741	1634	1826	1601	1490	1908	1520	1637	1542	1306	1779	1591	1635
Os01g0789000	115	115	167	146	215	99	97	97	150	101	119	189	87	187	80	110	128	169	67	135	0	0	0	0	0	0	8	18	8	13
Os11g0505300	283	254	158	53	84	108	8	811	288	469	148	494	584	800	648	180	348	60	192	1241	1366	930	214	1695	340	558	550	479	762	1369
Os11g0685700	0	0	0	0	0	0	0	0	0	0	0	0	0	0	0	0	0	0	0	0	0	0	0	0	0	0	0	0	0	0
Os08g0332700	304	274	356	410	427	226	235	283	411	173	233	287	287	292	264	296	350	388	270	216	293	218	384	353	266	303	309	397	395	344
Os04g0566100	2105	2486	2507	1916	2236	1450	1923	1660	2051	2167	2572	3143	2546	2284	2368	2773	2447	2688	2668	2348	2076	1099	2188	1843	1780	2192	2137	2085	2030	1981
Os06g0239100	383	760	525	1305	960	6462	7064	950	446	3344	804	2757	2033	2572	5703	291	471	1036	422	528	9420	5124	1388	9074	8003	978	462	739	1009	1724
Os07g0529600	118017	114756	181529	96747	75799	16715	69409	72296	136292	16683	48859	71600	59155	34343	47676	171285	84243	134948	103003	65596	13063	1941	37020	15762	18960	48658	41786	50239	40720	52265
Os11g0110200	0	0	0	0	0	0	0	0	0	0	0	0	0	0	0	0	0	0	0	0	0	0	0	0	0	0	0	0	0	0
Os01g0794800	2025	2899	2509	986	811	3323	2222	1325	2374	1153	1604	2801	984	1534	1353	3680	2491	1562	2547	1391	2734	2029	542	2330	3220	1404	283	681	211	547
Os07g0173100	5238	5058	6952	5889	4867	1150	2881	4342	7022	4529	5061	6074	3483	4443	4451	7894	5575	6526	6093	5040	3636	2979	5610	3754	4848	2687	2849	4404	3033	4162
Os04g0276300	0	0	0	0	0	0	0	0	0	0	0	0	0	0	0	0	0	0	0	0	0	0	0	0	0	0	0	0	0	0
Os06g0224300	0	0	0	0	0	0	0	0	0	0	0	0	0	0	0	0	0	0	0	0	0	0	0	0	0	0	0	0	0	0
Os03g0128300	1485	1650	358	719	1797	360	483	701	405	1204	1303	826	1124	1714	825	267	780	247	547	2158	1683	1558	1335	1740	463	1247	1424	1591	1886	1320
Os08g0328350	14	7	6	22	10	11	5	13	16	4	36	13	9	14	5	23	3	9	18	17	5	0	0	16	7	6	11	13	9	7
Os03g0685700	946	1058	1176	402	952	932	700	774	1095	857	930	1214	1065	908	918	1106	1092	804	938	875	947	520	736	693	749	1335	1090	853	868	956
Os04g0633200	0	0	0	0	0	0	0	0	0	0	0	0	0	0	0	0	0	0	0	0	0	0	0	0	0	0	0	0	0	0
Os07g0408500	810	739	320	525	1256	465	392	487	343	800	931	601	771	859	710	172	563	272	308	1001	992	572	878	960	369	830	950	1067	1264	730
Os01g0609300	471	712	596	901	522	5850	6362	3824	1825	7797	511	343	355	478	423	225	423	478	224	1978	948	15984	1635	1148	326	758	1177	764	890	1647
Os03g0817000	1637	1453	1872	2961	1802	1448	1514	1194	1506	1284	1418	1173	1355	1198	909	1449	1007	1878	1211	1258	1100	1806	2572	1334	1403	1311	1126	1470	1138	1037
Os08g0477900	36	14	0	0	16	0	26	0	28	14	24	12	0	19	0	0	0	20	0	15	24	22	59	20	44	0	0	32	32	16
Os07g0147800	724	789	820	685	795	1184	1043	851	788	975	730	837	620	679	711	702	715	781	725	675	1005	623	714	1018	941	1244	1021	759	823	900
Os11g0683700	0	0	0	0	0	0	0	0	0	0	0	0	0	0	0	0	0	0	0	0	0	0	0	0	0	0	0	0	0	0
Os06g0604600	5317	3990	6033	3862	3832	806	2282	4131	3878	2553	4526	5053	3275	3167	2438	5467	6725	5987	5991	4640	1413	1326	4112	1614	1978	2846	1968	2859	2095	2484
Os04g0111500	2316	2396	2186	2460	2367	1666	2122	2407	2498	2069	2507	2360	2508	2503	2725	2020	2269	2491	2113	2176	2066	1693	3624	2625	2208	2493	2391	2594	2496	2277
Os06g0729150	0	0	0	4	0	23	0	0	0	11	0	0	6	13	0	0	0	6	0	0	8	0	33	0	0	8	0	17	0	7
Os02g0236800	5500	4660	4886	8255	6692	1890	2264	8660	7903	4845	8904	7442	5784	8148	8766	4030	5385	4262	7531	8680	7561	3268	10315	8737	7369	8997	13562	12045	13410	11201
Os07g0109600	2898	2828	3006	2371	2660	2293	2842	3112	3648	2444	2818	3362	2587	2825	2890	2874	2989	2666	2862	2808	1840	965	1286	1460	1404	1803	1289	1631	1683	1549
Os03g0268050	4	6	0	4	6	5	6	0	0	0	0	0	0	0	0	0	0	5	0	5	3	0	7	0	0	5	0	0	6	0
Os07g0145400	1775	2056	698	939	2710	718	470	938	570	1524	2015	1018	1459	2094	1161	443	970	415	747	1799	1937	685	2030	1997	954	3267	2480	2883	4154	2166
Os04g0612700	0	16	0	19	34	62	26	0	12	269	12	28	0	13	20	30	0	10	0	28	0	0	0	0	12	0	0	0	28	17
Os08g0372900	0	0	0	0	0	255	12	15	0	517	288	0	389	360	31	687	0	653	15	82	131	332	56	201	128	142	76	259	49	160
ENSRNA049465938	0	0	0	0	0	0	2	0	2	3	3	3	0	0	0	0	5	3	0	0	0	0	5	0	0	6	5	3	9	0
Os03g0274950	25	24	8	22	22	21	11	11	49	30	42	12	6	16	26	21	7	23	8	21	9	17	6	8	21	10	13	11	11	13
Os02g0498666	0	0	0	0	0	0	0	0	0	0	0	0	0	0	0	0	0	0	0	0	91	122	93	80	52	111	135	48	88	110
Os04g0548400	46	57	71	132	56	31	83	124	100	62	125	36	72	97	82	47	106	100	47	53	88	40	77	81	53	131	146	140	164	69
Os09g0540350	22	27	5	17	0	28	36	64	42	15	36	13	0	78	0	12	10	0	17	0	64	20	17	16	14	270	249	218	258	288
Os12g0550600	0	0	0	0	0	0	0	0	0	0	0	0	0	0	0	0	0	0	0	0	0	0	0	0	0	0	0	0	0	0
Os02g0186200	0	0	0	0	15	16	0	0	0	0	12	0	0	0	9	0	0	0	0	17	0	0	0	24	12	24	0	40	20	0
Os08g0431200	0	0	0	0	0	0	14	10	0	0	18	0	0	0	0	0	0	0	0	0	0	0	0	0	0	0	0	0	0	0
Os03g0117200	1296	1256	1406	1195	1272	721	803	1089	1155	1047	1285	1262	889	1120	1072	1323	1265	1367	1042	1216	1380	1009	1926	1536	1072	1473	1438	1714	1409	1614
Os04g0448950	527	500	605	568	514	597	891	663	538	621	562	692	550	691	715	1090	703	1004	877	752	594	1119	559	510	382	682	569	693	675	779
Os05g0381600	309	336	423	395	302	509	540	164	354	499	286	441	287	464	376	326	347	307	322	281	593	679	342	566	401	270	188	313	318	477
Os01g0685200	421	485	315	306	709	237	298	337	376	506	154	165	209	326	155	145	134	109	161	188	295	286	318	316	171	284	323	424	338	317
Os01g0831800	0	0	0	0	0	0	0	0	0	0	0	0	0	0	0	4	0	0	0	0	0	0	0	0	4	0	0	0	0	0
Os01g0186000	9	80	38	339	108	178	626	144	24	731	74	118	107	230	184	6	32	167	47	152	440	775	428	789	247	76	97	131	87	130
Os08g0529200	0	0	0	0	0	0	0	0	0	0	0	0	0	0	0	0	0	0	0	0	0	0	0	0	0	0	0	0	0	0
Os12g0299300	6714	7106	9348	10719	7404	3183	6251	6824	7031	6142	1420	1239	1152	1501	1113	1313	1020	1473	1395	1371	0	0	0	0	0	0	0	0	0	0
Os01g0826400	598	1204	1020	2995	1136	13602	22917	1500	1453	3736	815	2026	1257	3102	5348	629	798	2587	953	1512	22216	12717	1394	19268	9677	749	372	1033	810	1001
Os05g0368501	0	0	0	0	0	0	0	0	0	0	0	0	0	0	0	0	0	0	0	0	0	0	0	0	0	0	0	0	0	0
Os01g0773500	8	37	0	20	35	13	0	18	31	8	35	28	19	9	17	0	12	18	0	51	34	42	28	36	43	19	45	41	23	42
Os09g0416800	5448	5646	5800	6787	5868	4619	5555	5410	6120	6188	6047	6847	5355	5647	6075	6314	5680	6611	6227	5848	6271	10179	8246	6861	6267	5809	5142	6188	5437	5999
Os02g0561900	0	0	0	0	0	0	0	0	0	0	0	0	0	0	0	0	0	0	0	0	0	0	0	0	0	0	0	0	0	0
Os12g0160400	6832	6594	8244	7748	7096	3466	4286	6527	6720	5535	6509	6990	5004	6386	5174	6352	5519	6748	6445	5770	5252	3939	7021	5201	5550	7209	6593	7128	7605	5494
Os01g0340100	0	0	0	0	8	0	0	0	0	0	0	0	0	0	0	0	0	0	0	8	0	5	0	0	0	0	0	0	0	5
Os08g0445250	0	0	0	0	0	0	0	0	0	0	0	0	0	0	0	0	0	0	0	0	0	0	0	0	0	0	0	0	0	0
Os05g0560100	0	0	0	16	32	43	30	0	0	40	0	0	0	8	0	0	15	8	0	0	0	28	0	0	16	0	0	0	0	0
Os04g0557000	32	36	9	0	40	12	25	44	48	24	12	32	38	39	40	0	15	0	0	28	58	100	48	80	16	151	113	76	80	68
Os06g0627400	0	0	0	0	0	0	0	0	0	0	0	0	0	0	0	0	0	0	0	0	0	0	0	0	0	0	0	0	0	0
Os02g0773200	745	711	659	923	878	662	640	779	389	777	852	797	747	1120	758	690	824	1227	1022	1165	518	377	662	688	299	614	742	751	847	897
Os07g0592100	91	87	45	54	195	90	78	173	34	165	116	101	67	285	101	52	74	80	48	202	188	291	91	284	86	122	204	191	268	216
Os03g0681700	2127	2067	2584	1812	2161	1377	1680	2029	2030	1533	2057	2044	1986	1762	1730	2194	2048	1930	2234	1783	1581	1134	1830	1701	1361	2657	1951	1899	1816	1704
Os10g0472050	0	0	0	0	0	0	0	0	0	0	0	0	0	0	0	0	0	0	0	0	0	0	0	0	0	0	0	0	0	0
Os06g0308800	6995	6138	6859	5293	5566	7713	6646	5249	6800	7021	6033	7886	6257	5926	6594	7200	7084	6407	7799	6063	5165	4373	3931	5014	4531	4266	3410	4190	3692	4125
Os11g0183700	3998	3778	3610	2868	3923	2876	3292	3059	3267	3768	3960	4065	3840	4232	3212	3872	3799	3315	3489	4068	3458	3535	3494	3550	2720	3584	3319	3699	3949	3042
Os02g0219000	0	0	0	0	0	0	0	0	0	13	0	0	0	0	0	0	0	0	0	0	0	8	0	0	0	0	0	0	0	0
Os02g0580700	1038	1127	911	859	905	797	932	905	1019	888	749	949	899	883	870	756	815	902	837	853	718	639	971	805	694	1004	1175	850	696	954
Os05g0539700	10794	12962	9689	10240	14154	9812	10875	10641	10886	10323	12463	10749	12719	13771	9722	9688	10798	10547	8338	13231	12584	12194	12761	14450	11451	16530	16633	15972	15822	11543
Os03g0187100	3631	4032	4229	3818	3748	3769	3628	2791	3708	3381	3412	3878	3771	3532	3065	3527	3568	4234	3162	3459	3929	2480	5080	4110	4327	4081	3509	3847	3147	3534
Os01g0212500	0	0	0	0	0	0	0	0	0	0	0	0	0	0	0	0	0	0	0	0	0	0	0	0	0	0	0	0	0	0
Os09g0437951	18	1	4	11	4	11	9	10	17	19	8	6	8	10	14	3	1	4	4	0	4	0	2	4	4	0	8	4	0	11
Os11g0143233	0	0	0	3	0	3	0	0	0	0	0	0	0	0	0	0	0	0	0	0	0	4	0	0	0	0	0	0	0	0
Os09g0361400	10344	10410	7447	7025	12591	8148	7586	9023	5749	10473	12057	11521	11680	16240	11252	7954	10326	7020	8346	13618	12932	13685	8947	14188	7023	13219	14392	13666	15533	11963
Os02g0572000	0	8	0	8	2	0	0	0	0	0	3	0	8	9	0	0	0	0	2	0	14	0	10	0	0	4	2	10	21	14
Os08g0174800	0	0	0	0	0	0	0	0	0	0	0	0	0	0	0	0	0	0	0	0	0	0	0	0	0	0	0	0	0	0
Os01g0648000	22317	13722	15605	15838	12363	16861	12232	17037	23297	23898	13591	22886	22805	17225	28612	17887	18846	14217	19322	17433	28444	10710	15634	27490	27011	18394	10798	12213	9396	21109
Os07g0175500	1919	1647	1786	1256	1612	1795	1358	1410	1324	3274	1951	1814	1363	1575	2312	1176	2143	2572	2503	2264	687	162	610	480	385	1423	709	757	1049	799
Os04g0322100	1014	733	956	2232	1343	427	674	228	274	748	3391	2064	1994	1747	936	1824	742	1396	1938	1271	1913	2625	9088	2256	4298	519	532	1344	458	832
Os02g0135000	0	0	0	0	0	0	0	0	0	0	0	0	0	0	0	0	0	0	0	0	0	0	0	0	0	0	0	0	0	0
Os08g0363900	276	245	341	197	380	226	192	279	309	249	75	84	65	91	94	43	117	76	55	41	76	68	87	68	53	89	113	69	48	93
Os05g0409400	660	803	477	527	1226	690	596	637	483	571	912	391	546	876	557	322	421	304	317	832	650	669	893	698	345	1442	1197	1099	1569	594
Os01g0230700	0	0	0	0	0	0	0	0	0	0	0	0	0	0	0	0	0	0	0	0	0	0	0	0	0	0	0	0	0	0
Os12g0502100	1301	1486	1287	1528	1387	1067	1345	1333	1177	1169	1119	1221	1228	1093	1032	1305	1533	1775	1303	1469	757	745	1225	1015	814	993	1050	1028	1098	1012
Os03g0126300	63	72	82	100	130	28	76	171	111	20	40	105	63	59	45	68	40	90	47	54	0	32	77	56	43	100	48	103	31	77
Os11g0146550	28	48	10	21	47	0	12	20	0	48	17	27	16	8	40	0	12	0	12	28	44	48	31	20	20	48	92	51	48	25
Os10g0547200	69	32	28	80	76	20	9	16	8	52	148	88	85	112	96	132	40	135	96	80	24	12	84	25	40	64	25	80	72	16
Os07g0565350	0	11	44	0	0	0	7	17	4	6	4	0	32	44	0	15	4	9	17	9	2	15	0	15	16	19	11	7	0	33
Os01g0693800	4173	4107	4255	2686	4324	2309	2522	2473	3146	4570	3959	4585	3892	4502	2831	4155	3410	3097	3629	4283	4430	3541	3813	4594	3079	3582	4269	4798	5460	4195
Os12g0489100	3370	3342	3478	1506	2977	3136	2192	2904	3131	3452	2849	3801	2943	3009	2904	2910	3506	2122	2873	3049	3512	2446	1974	2736	2085	4090	2935	3097	3240	3460
Os11g0220600	0	0	0	0	0	0	0	0	0	0	0	0	0	0	0	0	0	0	0	0	0	0	0	0	0	0	0	0	0	0
Os01g0652375	801	518	654	151	139	580	285	448	732	818	746	1052	545	479	762	656	924	273	771	518	624	107	128	381	494	897	328	268	360	432
Os10g0501300	1116	1088	1209	1066	1259	616	819	944	989	843	1044	947	892	954	856	1136	854	1138	1101	1070	714	523	1083	809	760	908	918	1043	916	844
Os01g0824800	6600	6224	8594	6605	6358	3500	5541	5166	7237	5076	5822	8627	5248	5924	6142	7769	7065	8873	8345	6308	3990	4572	6019	3923	5306	4039	2381	3822	2915	2968
Os03g0106350	0	0	0	0	0	0	0	0	0	0	0	0	0	0	0	0	0	0	0	0	6	0	0	0	0	0	0	0	0	0
Os04g0556350	21	55	44	1089	58	334	194	60	188	259	346	704	352	476	326	61	22	799	25	32	316	313	424	154	787	175	13	163	153	194
Os08g0559900	1814	1635	2040	2115	1642	1593	1629	1572	1863	1911	1804	2429	1724	1755	2027	2015	2138	2457	2035	1763	1741	802	1528	1773	1588	1645	1552	1427	1580	1216
Os01g0771900	894	1193	1333	1158	1110	509	882	965	1032	701	1495	1709	1034	1251	835	1772	1357	2078	1377	1084	654	831	1176	728	892	761	798	1010	950	663
Os05g0490300	3910	3175	3779	2694	2417	1970	2400	3336	4498	3709	1892	2179	1868	1817	1789	2722	3370	2407	2718	2684	1155	2372	1632	1180	1364	2464	2888	2366	2597	2387
Os07g0646300	3268	3060	3770	2926	2657	1984	3001	3446	3827	2789	2292	2861	1846	1885	2158	2538	2314	2624	2246	1653	2418	1934	2697	2481	2190	3499	2683	3061	2912	2828
Os09g0458600	171	30	86	168	41	48	47	78	0	79	0	0	50	109	73	22	0	159	149	14	22	16	146	83	82	45	87	108	0	22
Os01g0113400	670	684	664	586	862	500	656	602	598	596	19	26	29	13	31	8	9	33	9	16	7	0	14	5	8	17	5	16	12	12
Os02g0657700	1398	1424	1529	1286	1271	1032	1498	1148	1237	1653	1203	1612	1228	1190	1117	1608	1592	1482	1448	1066	1919	3076	1311	1488	1695	1377	1045	1525	1080	1362
Os04g0259150	193	179	111	151	222	106	98	161	154	103	180	156	237	166	186	121	122	177	219	182	158	105	106	121	106	143	279	231	239	238
Os07g0617901	0	0	0	0	347	0	0	0	0	0	0	317	0	378	0	0	0	0	0	0	0	0	0	297	0	0	0	387	0	0
Os08g0124250	0	0	0	0	0	0	0	0	0	0	0	0	0	0	0	0	0	0	0	0	0	0	0	0	0	0	0	0	0	0
Os08g0153101	45	76	58	107	102	92	48	83	92	33	22	17	86	20	0	11	0	0	0	50	64	41	73	118	136	136	96	57	72	98
Os05g0328300	4	22	0	11	0	12	0	5	0	0	0	4	0	0	0	0	7	8	0	19	8	0	0	0	0	32	0	0	0	9
Os06g0305400	0	0	0	0	0	0	0	0	0	0	0	0	0	0	0	0	0	0	0	0	0	0	0	0	0	0	0	0	0	0
Os06g0642400	0	0	0	0	0	0	0	0	0	0	0	0	0	0	0	0	0	0	0	0	0	0	0	0	0	0	0	0	0	0
Os01g0933200	7279	6791	9404	7553	6435	5518	6882	5043	7577	5416	7272	8446	6160	5481	5641	9553	7648	8456	8567	7405	4848	2578	9756	4756	7427	4126	3676	6292	3856	4767
Os07g0546600	1277	1432	1527	1516	1231	869	988	1232	1492	936	1224	1365	1116	1201	941	1421	1249	1634	1376	1235	945	413	1621	1128	1210	1315	1320	1175	1168	1066
Os02g0160400	243	304	218	285	229	87	246	188	273	117	376	442	307	590	321	544	265	643	318	165	163	97	112	169	198	85	56	117	142	118
Os01g0239700	7169	5711	6144	6886	7531	2646	3397	7166	8362	8108	9533	7722	6567	8589	6895	5465	7009	6736	7272	8202	5726	4359	8329	5360	5331	11114	11683	10766	12665	8698
Os02g0747600	2310	2613	2657	2498	2230	1950	2634	1973	2442	1588	2014	2129	1887	2173	2142	2761	2294	3015	2317	1913	2288	2544	2114	1602	1830	1974	1616	1807	1677	1791
Os07g0259100	0	0	0	0	0	0	0	0	0	0	0	0	0	0	0	0	0	0	0	0	0	0	0	0	0	0	0	0	0	0
Os01g0661500	2112	2264	2670	2681	2087	1958	2476	1916	2378	2001	2049	2767	2021	2070	1660	2419	2105	2368	2197	1848	1846	2489	3153	2091	2326	1776	1566	1764	1316	2126
Os01g0636200	0	0	0	0	0	0	0	0	0	0	0	0	0	0	0	0	0	0	0	0	0	0	0	0	0	0	0	0	0	0
Os02g0806400	4038	4530	2976	4315	4045	3833	7666	4782	3852	5397	3657	3748	3768	4517	5441	3084	4340	3567	3577	4243	4651	3793	3732	4635	2787	3789	3759	4090	4402	5185
Os03g0139500	0	0	0	0	0	0	0	0	0	0	0	0	0	0	0	0	0	0	0	0	0	0	0	0	0	0	0	0	0	0
Os04g0586200	2256	2480	2490	3622	2726	471	806	2204	2471	1633	3103	2756	2188	2954	2105	3428	2553	5243	3122	3080	949	1260	2634	1181	1360	2371	2542	2353	1922	2170
Os01g0510200	112	80	73	49	136	94	207	267	64	84	176	356	456	227	386	152	307	180	368	379	89	344	155	164	85	227	406	263	309	180
Os04g0562650	49	24	18	31	22	0	12	40	23	22	115	53	27	116	12	76	35	87	12	145	154	156	16	149	42	0	62	30	75	77
Os10g0163340	0	0	0	0	0	0	0	0	0	0	0	0	0	0	0	0	0	0	0	0	0	0	0	0	0	0	0	0	0	0
Os05g0256250	2	5	0	2	9	0	4	2	21	5	3	0	6	8	2	0	6	0	9	3	12	3	7	16	3	2	3	0	4	1
Os10g0130132	0	0	0	0	0	0	0	0	0	0	0	0	0	0	0	0	0	0	0	0	0	0	0	0	0	0	0	0	0	0
Os11g0706700	0	0	0	0	0	0	0	0	0	0	0	0	0	0	0	0	0	0	0	0	0	0	0	0	0	0	0	0	0	0
Os03g0332400	4026	4299	5020	3010	3326	1678	2951	3698	4708	1927	3365	4846	4219	3178	4160	3925	3916	3827	4326	3212	2826	1979	3309	3098	2620	5010	4481	3613	4265	4503
Os09g0444200	7643	7228	8422	7681	6592	4942	7675	7841	9788	6831	7316	8805	6893	7585	8431	8740	8200	8717	7777	7461	7395	4950	7763	7687	7112	7076	6695	6610	6725	7388
Os02g0126300	0	12	0	0	12	66	63	30	18	43	0	0	0	7	0	0	8	0	0	0	0	108	12	0	0	0	0	0	0	17
Os02g0215200	274	295	354	207	181	470	165	206	281	562	920	1852	1079	753	1175	1051	1032	800	2211	1562	125	264	56	112	102	130	70	183	171	140
Os09g0451000	668	548	2450	831	1521	617	922	518	524	873	2094	1391	760	1086	653	174	958	144	778	1575	512	4581	2508	694	446	1227	1474	1142	1611	1211
Os09g0123100	3291	3687	3081	2994	4021	2303	2551	2569	2906	3172	3616	3885	3517	3562	2814	3106	3183	2958	3168	3764	3283	2604	3467	3026	2553	4316	3539	3804	3993	3222
Os07g0615500	0	0	0	0	0	0	0	0	0	0	0	0	0	0	0	0	0	0	0	0	0	0	0	0	0	0	0	0	0	0
Os11g0163575	0	0	0	0	0	0	0	0	0	0	0	0	0	0	0	0	0	0	0	0	0	0	0	0	0	0	0	0	0	0
Os02g0643800	2970	3087	4024	4800	2608	1225	2520	2325	3605	5612	2452	3680	1694	3092	3050	4145	2319	4832	2587	2154	3080	2442	4198	3071	6049	1432	1098	2350	1094	1762
Os06g0724000	1372	1394	2067	2262	1080	1116	1804	1049	1210	2916	2040	1738	1673	1960	1214	3692	2693	4249	2107	2255	1867	494	2014	1721	3115	760	525	1297	519	673
Os08g0544400	282	216	197	208	175	448	391	183	295	671	123	298	148	186	86	352	242	399	197	196	122	106	129	85	111	263	125	214	133	86
Os11g0600900	1011	615	653	443	588	397	445	773	748	730	697	794	645	625	810	685	793	665	625	703	541	593	511	482	334	990	742	622	1086	704
Os07g0244900	0	0	0	0	0	0	0	0	0	0	0	0	0	0	0	0	0	0	0	0	0	0	0	0	0	0	0	0	0	0
Os10g0422200	404	500	119	247	792	205	167	250	112	367	535	243	537	602	494	64	393	104	235	953	332	353	327	256	127	415	638	735	730	513
Os09g0238700	63	90	83	96	75	25	44	63	81	55	1	0	0	2	0	0	0	0	0	4	0	0	0	0	0	0	0	0	0	0
Os03g0577500	7700	6736	6053	6838	6951	3366	3750	7459	7486	6544	6720	6001	6138	7937	5798	6393	7211	7308	6454	6995	4391	2733	8468	6109	4213	7192	6625	6532	6570	6678
Os05g0116700	211	262	150	131	431	168	183	132	108	250	283	128	316	399	112	96	148	84	128	284	339	198	275	239	100	367	296	359	425	213
Os10g0577700	821	734	1234	610	699	284	709	947	951	528	432	570	297	348	615	668	558	750	645	501	418	203	598	486	350	668	635	589	785	695
Os02g0291600	1542	1158	322	24	699	383	383	186	520	1016	777	629	620	295	852	148	652	56	608	756	1289	216	33	223	172	326	200	378	584	466
Os08g0334300	48	62	61	113	52	24	89	95	159	125	38	25	27	57	55	50	62	121	43	54	111	361	76	36	36	114	67	145	113	127
Os05g0317200	18422	16780	21665	13438	13861	15185	15997	14374	15791	19509	16489	19608	15357	14219	16209	20745	20401	19564	18774	16538	11873	10221	12113	11314	11130	15711	11091	12877	12894	12503
Os04g0165600	187	280	278	294	435	137	202	238	256	209	487	321	270	253	266	225	291	366	296	413	273	123	345	207	211	323	329	325	368	348
Os02g0644466	243	225	168	251	333	90	159	166	173	158	272	168	213	264	219	189	220	281	218	280	169	228	270	283	120	152	259	303	375	183
Os11g0481150	34	36	81	59	27	34	34	48	69	0	33	16	33	0	19	41	27	40	39	23	21	0	0	0	29	24	36	74	24	30
Os07g0561300	509	925	275	370	614	3841	2739	656	297	1441	623	726	641	746	1247	151	230	417	330	382	2511	7430	641	2292	882	630	708	543	894	1178
Os10g0122500	12	0	0	0	6	0	0	0	0	39	0	0	0	0	0	0	0	0	0	0	2	0	2	0	0	0	0	0	4	0
Os08g0481950	3014	3529	4458	3473	2901	2448	3405	3494	4698	2269	3130	3741	3113	2900	3177	4149	3653	4285	3410	2796	2804	1986	3960	3148	3330	3709	3993	3606	3011	3651
Os01g0221300	1211	1205	1629	830	901	354	514	1144	1536	709	1224	1419	1067	1089	943	1491	1354	1034	1391	1032	784	422	1069	770	1105	1416	1071	1039	965	982
Os12g0497544	0	0	0	0	0	0	0	0	0	0	0	0	0	0	0	0	6	0	0	0	0	0	0	0	3	0	0	0	6	0
Os09g0261900	203	304	168	158	477	105	179	276	163	196	440	251	190	418	170	121	276	202	152	446	261	254	403	262	138	579	750	554	621	357
Os01g0910450	0	0	0	0	0	0	0	0	0	0	0	0	0	0	0	0	0	0	0	0	0	0	0	0	0	0	0	0	0	0
Os12g0133700	283	380	265	428	292	186	187	206	246	267	637	645	444	496	432	588	546	569	554	508	312	267	449	322	378	554	546	507	470	354
Os01g0869900	7297	6858	6826	6060	6550	4383	4376	10662	10841	6319	7772	8921	6912	8338	9840	7318	7538	5911	6956	7921	6406	4527	5728	6401	5804	9148	8854	6919	8117	8260
Os09g0281600	12367	11360	13884	13166	12801	9296	12271	11241	11220	12348	11391	11861	10182	10959	9127	12781	11009	13021	11849	11452	10759	11477	13994	11019	10560	10166	10005	10994	10477	10517
Os11g0557400	124	93	70	82	124	60	56	49	82	130	126	68	72	95	69	102	171	131	125	113	55	74	89	66	86	117	101	92	131	102
Os01g0550800	9652	3413	2490	193	868	7942	965	2216	5556	12222	5567	7477	2770	1823	7101	3087	8927	596	3591	3661	4122	360	52	1115	502	10031	743	1108	1140	2557
Os01g0858700	1492	1795	1156	1051	1812	576	1230	1016	1146	1305	1466	1495	1311	1700	1053	1098	1348	1156	1240	1502	1334	889	1246	1402	1047	1399	1331	1398	1646	1005
Os03g0298600	2234	2436	2464	2329	2349	1328	2159	2125	2335	2199	2386	2309	1926	1965	2101	2423	2470	2598	2198	2276	1712	1543	2175	2025	1986	1916	1887	1966	2179	1836
Os04g0436800	471	510	555	472	536	250	488	294	456	438	354	554	518	457	308	401	400	461	479	360	348	375	440	397	458	559	447	450	480	451
Os02g0166800	1168	1096	1372	964	865	195	387	1894	3434	522	1048	1810	950	813	1555	1556	1049	879	1836	1120	603	188	657	567	443	1047	1118	1067	1008	1666
Os12g0619700	0	0	0	0	0	0	0	0	0	0	0	0	0	0	0	0	0	0	0	0	0	0	0	0	0	0	0	0	0	0
ENSRNA049446925	0	0	0	0	0	2	0	0	2	0	0	0	0	0	0	0	1	2	0	0	0	0	0	2	2	0	0	0	0	0
Os03g0612201	1	0	3	4	0	0	0	0	0	0	15	0	0	3	0	0	0	0	0	0	0	0	0	0	0	0	0	0	12	0
Os08g0230300	1117	1123	1222	1556	1092	636	673	1385	1397	965	1643	1711	1305	1422	1287	1808	1446	2142	1332	1061	1669	687	1587	1263	1587	1022	999	1267	1052	1222
Os05g0481700	0	0	0	0	0	0	0	0	0	0	0	0	0	0	11	0	0	0	0	7	0	0	0	0	0	0	0	0	0	0
Os03g0258000	0	25	0	0	0	0	22	23	0	0	0	0	0	0	0	10	0	17	0	0	56	0	85	36	0	81	0	0	38	0
Os06g0105400	4826	4631	4652	3313	4143	5053	4625	3970	3385	5169	4696	4891	4552	4676	3941	4222	4974	4146	3569	4833	4506	3664	3236	3889	3045	4079	3747	3894	3852	4021
Os08g0242800	0	5	0	0	5	0	22	9	0	0	23	10	12	27	0	9	0	0	20	0	44	9	38	47	31	13	65	72	55	99
Os09g0405001	0	0	0	0	0	0	0	0	0	0	0	0	0	0	0	0	0	0	0	0	0	0	0	0	0	0	0	0	0	0
Os11g0160000	16	24	24	24	29	5	12	20	5	56	16	24	8	72	41	5	17	8	8	32	96	5	29	116	8	36	35	36	29	92
Os01g0869300	340	495	165	226	546	195	190	185	168	356	421	208	353	408	243	114	209	102	128	396	310	399	450	364	222	426	399	449	587	332
Os07g0182601	0	0	0	0	0	0	0	0	0	0	0	0	0	12	0	12	0	0	0	0	0	0	0	0	0	0	0	0	0	0
Os03g0194900	20493	16310	26318	45028	21337	47955	59830	27370	29780	54061	19194	32925	19532	31726	35410	29065	22570	41954	23344	20903	73197	99300	33656	70385	60147	13935	8255	18237	15214	20093
Os07g0479300	19934	18608	21443	13966	15587	11071	14983	13633	17704	17840	17328	23642	17891	17479	18001	26731	22315	21470	21970	18812	16330	10456	14803	13241	12542	16251	14539	15401	16576	16128
Os05g0202550	71	80	106	95	124	83	31	113	84	90	5	0	5	0	0	0	14	6	5	8	0	0	5	3	0	7	0	3	0	0
Os09g0554000	194	274	186	137	190	51	166	144	123	130	151	154	93	153	92	192	88	108	82	112	142	170	306	170	173	123	187	210	148	122
Os01g0101150	255	195	316	194	303	155	223	194	352	170	275	314	243	274	250	311	194	320	261	197	260	218	244	241	231	174	142	182	182	251
Os07g0200801	0	0	0	0	0	0	4	0	0	0	0	0	0	0	0	0	0	0	0	0	0	0	0	0	0	0	0	0	0	0
Os07g0276000	0	0	0	0	0	0	0	0	0	0	0	0	0	0	0	0	0	0	0	0	0	0	0	0	0	0	0	0	0	0
Os03g0294032	962	735	609	399	454	274	313	1502	1549	273	466	547	646	338	709	667	790	496	622	585	240	96	365	197	135	741	870	528	603	618
Os06g0646400	8884	9004	8441	8267	11382	9236	11522	10506	9303	10330	8947	10247	8234	10836	9871	7644	9139	8640	8616	10798	11155	6645	9372	11329	8645	11133	9867	11083	12762	11629
Os06g0265950	62	59	35	40	64	21	49	60	66	8	79	31	86	12	45	45	38	66	23	24	20	36	65	35	77	28	36	37	43	40
Os09g0445550	9	0	12	17	5	0	12	32	3	5	0	5	0	5	12	11	16	2	16	0	0	0	0	0	0	5	5	0	12	22
Os09g0113000	788	664	745	1304	748	395	742	580	837	1152	833	922	710	820	604	689	666	1135	789	624	855	650	1276	880	1257	779	539	878	830	706
Os02g0813600	0	0	0	8	12	16	50	16	24	4	53	16	0	64	36	12	24	32	16	56	12	28	24	36	0	52	32	23	40	12
Os10g0432400	0	0	0	0	0	0	0	0	0	0	0	0	0	0	0	0	0	0	0	0	0	0	0	0	0	0	0	0	0	0
Os04g0500900	0	0	0	0	10	0	0	0	0	0	0	0	0	0	0	0	0	0	0	0	0	15	11	0	0	0	0	16	0	0
Os03g0310633	63	55	46	43	76	56	43	58	41	58	80	56	97	85	82	42	0	59	38	0	0	35	57	84	39	103	109	117	0	48
Os12g0613850	1528	1251	1171	1552	1486	771	1040	1090	1193	1229	1230	1161	1055	1420	1187	1227	1109	1239	1180	1291	1406	1396	1371	1318	1058	1306	1242	1301	1652	1321
Os04g0416450	1044	1160	1539	1477	1421	238	305	588	941	726	1136	1013	787	755	645	1138	632	1098	1114	994	681	473	1141	664	658	479	544	1223	976	660
Os06g0692100	4190	3213	4119	2822	2234	1606	2636	1753	3577	3817	3587	4604	2725	3144	3183	5744	3965	3825	4495	3065	4650	4168	2057	3525	6250	2297	1193	2045	1385	2139
Os06g0107800	1333	1054	1616	1108	734	2668	6203	754	1065	2691	1679	3030	1895	2053	2232	1627	1912	1414	2060	1013	4515	3941	1247	4309	4629	1047	270	788	470	757
Os12g0605850	3	6	0	6	0	0	0	0	0	4	0	0	0	0	11	0	9	0	14	0	6	26	0	0	0	12	0	0	0	0
Os07g0118300	1040	956	950	914	994	451	1004	899	815	678	948	1046	874	961	757	1046	976	1279	962	870	782	705	953	928	698	837	879	917	717	739
Os02g0532300	819	844	744	631	652	353	1370	1461	2068	1326	4182	6709	3972	4761	4703	6316	5106	4324	4639	3805	2627	4846	1312	2026	2940	847	436	791	849	874
Os04g0158750	0	0	0	0	9	0	0	23	10	0	11	0	52	0	0	0	0	8	0	0	0	0	0	0	0	0	0	0	0	0
Os02g0776700	6664	6637	7346	7332	5930	4942	6352	6002	6303	5434	5642	6242	5662	5594	5257	6693	5897	8586	6443	6145	4544	3781	7107	5180	5605	5308	5086	5153	4758	4772
Os03g0310800	2263	3054	1632	16628	2417	16276	21087	2393	4003	6104	4572	11235	6214	10089	13308	2894	1975	14409	2089	2536	43732	26105	7749	23295	30403	4479	2148	5028	4480	5246
Os01g0556400	16016	15368	17728	13063	15381	9888	14425	13163	17698	16601	14538	18485	12498	14630	16347	18785	15631	16613	17983	16218	15944	15364	15737	15567	15125	11571	11630	13729	13287	14575
Os07g0275801	0	0	0	0	0	0	0	0	0	0	0	0	0	0	0	0	0	0	0	0	0	0	0	0	0	0	0	0	0	0
Os04g0517500	1387	1401	1696	1449	2363	144	393	485	576	946	1479	924	1561	1375	519	482	697	592	596	1180	894	304	2507	1171	1478	907	1002	1093	1115	928
Os07g0535100	155	159	198	114	191	61	89	100	166	147	92	51	54	70	53	67	63	76	45	58	40	12	61	64	42	74	83	69	50	80
Os03g0337700	929	1056	1161	814	1327	685	947	768	955	732	1170	1098	1046	1058	940	1125	1021	1103	1000	956	736	616	965	817	509	896	913	1171	1084	778
Os06g0570100	2080	1806	2451	2020	3690	1005	1193	3566	2285	1149	5100	3129	2809	5886	4436	2122	2653	2493	2438	4210	2399	2079	4439	4046	2158	4163	6745	3620	5500	5546
Os06g0303800	1834	1972	2350	2536	2101	1643	1920	2307	1703	1696	1904	1915	1657	1652	1671	1785	1975	2992	1817	1883	1014	1238	2364	1462	1633	1760	1741	1499	1666	1176
Os07g0605600	0	10	32	49	36	0	8	16	36	0	24	47	16	0	17	32	16	68	54	18	56	11	113	57	62	20	37	70	12	40
Os12g0593300	0	0	0	0	0	0	0	0	0	0	0	0	0	0	0	0	0	0	0	0	0	0	0	0	0	0	0	0	0	0
Os04g0663100	15789	15100	11466	12123	11886	9665	10479	12532	14115	12797	16483	13955	17257	15008	14706	12177	14974	13103	11995	14324	14256	6203	14811	11938	11120	16477	13041	12386	13712	15060
Os06g0218900	379	235	443	278	202	1835	2379	298	259	766	190	278	383	185	297	253	228	274	239	216	973	2331	404	1718	876	215	120	200	83	86
Os02g0192400	3617	3605	3547	3913	3629	3330	3182	2574	3053	3403	3716	4219	3740	3770	2864	3969	3795	4002	3429	3169	2893	2228	3983	2851	3041	3411	3312	3331	3137	2632
Os03g0363800	1080	1538	1275	1141	1419	675	1097	857	782	917	1237	1213	970	1507	978	1141	1151	1234	954	1267	1127	782	1238	1110	855	1360	1152	1357	1254	1092
Os12g0288000	113	49	257	163	187	71	91	75	53	59	111	156	35	77	75	114	53	125	83	136	13	9	8	44	9	0	16	42	4	25
Os11g0459400	0	0	0	0	0	0	0	0	0	0	40	53	32	51	39	44	43	47	56	28	0	0	0	0	0	5	0	0	0	5
Os07g0117300	47	187	204	88	75	36	51	162	231	67	120	189	103	67	95	270	235	142	221	134	0	0	0	0	0	0	0	0	0	0
Os12g0533500	3324	3881	5016	4415	3697	1602	2402	2765	3593	2717	5064	6110	5243	4389	3605	6632	5329	6917	6321	5074	3201	2267	6687	3259	5261	3452	3138	3730	2586	3373
Os03g0749650	78	58	29	36	119	21	16	67	35	73	129	48	54	75	88	57	43	0	41	63	67	36	29	49	19	48	58	84	134	65
Os03g0196500	322	286	224	709	573	309	299	140	209	416	490	618	445	653	461	213	196	890	156	338	936	652	584	616	1161	380	214	470	542	296
Os06g0621800	144	194	170	201	74	72	108	149	168	68	116	132	175	140	123	138	108	122	101	138	84	71	135	132	117	111	108	127	122	158
Os08g0484200	28	41	32	116	17	144	128	44	37	191	56	76	20	108	21	21	16	87	44	12	125	341	92	179	136	49	36	76	44	57
Os04g0662850	46	28	65	69	92	16	18	27	14	9	30	82	12	0	30	70	14	104	25	22	15	26	30	11	41	17	36	29	23	26
Os04g0650700	28087	22172	29724	42736	14185	12343	34918	19702	33165	10198	17831	19481	8971	21731	9380	47632	26851	49737	18629	19396	9196	10598	7320	9671	8334	7991	5966	9450	10983	5237
Os11g0132100	0	17	0	7	1	30	25	9	0	35	8	28	4	0	0	24	8	11	10	4	4	0	8	0	4	8	8	4	12	0
Os04g0451700	76	104	60	772	156	2188	1687	239	289	721	124	256	132	231	395	40	8	698	12	12	1571	3995	353	1490	1509	128	96	76	166	212
Os10g0124100	3109	3754	4681	5536	3496	5200	7000	3262	3075	3817	5598	6906	6806	6749	6377	5760	4605	8911	5250	5313	4270	3009	4371	4778	5043	2951	2321	3049	2301	2811
Os02g0516800	1350	981	1066	1459	752	1049	1447	806	966	1754	775	470	868	621	870	689	740	819	592	691	746	732	1042	650	770	648	429	692	437	703
Os02g0305700	4028	4978	5679	4385	4484	2990	4027	4382	5200	4168	4851	6320	4806	4704	4630	5459	4702	5432	4460	5021	4552	3434	5582	4759	5094	5246	5268	5029	4200	4920
Os06g0355500	3524	3667	4103	3247	3304	2962	3505	3604	4070	3366	3504	3698	3635	3503	3322	3952	4052	4180	3650	3752	3028	2121	3175	3062	2946	4474	3829	3834	3867	3657
Os04g0625800	8740	8862	8281	6966	9939	4917	5743	8475	8305	8157	9510	9954	8068	9773	8527	8323	8346	8455	8365	9830	9244	7719	9273	9280	8667	8549	8509	9590	9752	9224
Os11g0581900	0	0	0	16	0	0	36	20	12	0	0	13	21	0	16	0	16	28	0	0	37	0	0	0	0	0	0	35	0	0
Os01g0183950	158	85	212	14	109	14	81	31	49	12	77	181	77	82	129	178	173	475	358	184	13	21	84	34	38	76	62	76	35	31
Os07g0586500	4055	4198	4123	3651	3570	3426	3656	3517	3960	3972	4334	4223	3997	4064	3621	3993	4048	3975	3655	4087	3364	2211	3753	3334	3037	4468	3721	3433	3412	3392
Os09g0297400	8480	8978	5501	4187	11410	3744	5408	6406	4686	7817	8978	6882	7597	11825	6134	4531	6373	4473	5320	11795	9842	8258	7255	11551	4740	8712	9240	9612	11773	9257
Os11g0202300	48	29	41	44	43	16	67	30	107	20	0	0	0	0	0	0	0	0	0	0	0	0	0	0	0	0	0	0	0	0
Os02g0817600	2381	2625	3745	4188	3355	2153	2978	2888	3167	3203	3319	3486	2068	2979	2394	2645	2518	3567	2465	2834	3157	1818	4936	3169	3673	3081	3061	3659	3616	2705
Os03g0627900	0	0	0	0	0	0	0	0	0	0	0	0	0	0	0	0	0	0	0	0	0	0	0	0	0	0	0	0	0	0
Os01g0872700	11856	12981	13714	10587	12218	10602	13022	10238	11401	11921	10688	13043	11256	10534	9899	12287	12042	12567	12180	11146	12212	10955	13658	11621	12003	12412	10629	12024	10483	11540
Os10g0360800	25	0	118	8	62	0	101	264	179	15	14	67	45	66	0	64	86	26	31	172	32	0	46	0	63	0	0	15	63	79
Os04g0658400	0	0	0	0	0	0	0	0	0	0	0	0	5	0	0	0	0	0	0	0	0	0	0	0	0	0	0	0	0	0
Os07g0686800	481	711	789	511	604	794	3042	766	926	908	472	658	442	594	553	386	623	830	477	582	745	943	445	775	337	396	243	390	291	502
Os04g0345400	0	0	0	4	0	0	0	4	0	0	0	0	0	0	0	0	0	0	0	0	0	4	0	0	0	12	2	5	0	25
Os11g0425600	12742	12543	12273	12776	12822	4534	9031	12025	10805	9289	8698	10140	7408	11499	9845	8574	13511	10449	8932	10812	8954	8090	7933	8490	5617	8144	7353	10382	9638	6804
Os05g0126150	170	226	392	401	222	17	26	135	166	145	125	72	153	51	11	154	221	216	132	180	11	102	189	35	53	147	82	173	96	114
Os12g0517000	0	0	0	0	0	0	0	0	0	0	0	0	0	0	0	0	0	0	0	0	0	0	0	0	0	0	0	0	0	0
Os12g0609800	3117	3954	3307	3014	4931	1883	2835	2593	2702	2788	3842	3407	3640	3873	2557	2792	2806	2775	2656	3595	2655	1296	2930	2552	2468	3544	3438	3558	3536	2881
Os04g0463800	328	445	556	365	444	279	343	321	416	285	361	354	445	382	288	444	368	423	336	321	294	323	521	340	334	427	432	419	429	351
Os04g0621650	24	43	31	16	8	20	19	5	24	28	231	220	272	187	195	222	263	214	291	244	56	40	107	104	52	32	79	64	52	36
Os03g0756200	6619	6500	7757	6535	6161	4981	6337	6270	7643	6623	5422	6858	5177	5774	5797	6054	6049	6581	6504	5234	5520	7187	6271	5612	4926	6446	5064	5152	5240	5606
Os02g0767200	662	362	432	139	208	751	310	352	582	828	462	800	538	278	740	363	658	184	475	457	683	412	186	334	237	503	206	253	226	236
Os06g0192676	0	0	0	0	0	0	0	0	0	0	0	0	0	0	0	0	0	0	0	0	0	0	0	0	0	0	0	0	0	0
Os08g0473900	159	80	124	860	167	2325	3869	363	403	2314	230	792	288	466	1782	360	494	563	516	479	506	3650	64	463	269	177	36	116	132	212
Os02g0676500	287	346	192	243	421	574	618	328	299	642	560	315	366	506	328	207	241	273	243	354	413	956	435	539	196	536	620	525	722	583
Os02g0190800	1747	2026	2160	2576	2259	1798	2058	1655	1759	2232	2441	2397	1885	2123	2075	1876	2394	2184	1969	1902	2202	5891	2707	1881	2027	2126	1784	2137	2013	1886
Os12g0564701	2	0	3	6	0	0	7	13	17	0	7	7	0	7	0	3	0	13	0	5	10	0	6	6	7	4	11	3	17	0
Os06g0699900	7924	8573	9107	6288	7655	3662	6044	6453	7905	5693	8567	8136	7525	7766	6536	8982	7884	7156	7215	7233	6380	4837	6521	6160	5203	8206	6989	6800	7616	6961
Os02g0833000	0	0	0	0	0	0	0	0	0	0	0	12	0	0	0	0	0	0	0	4	0	0	0	0	0	0	4	0	0	0
Os01g0209800	200	316	416	443	169	209	702	833	858	634	419	788	482	1109	724	1407	562	1160	432	370	620	3232	280	571	424	1281	801	956	970	906
Os02g0815600	1611	1525	1620	1630	1894	645	1145	1188	1673	1316	1647	1924	1521	1484	1471	1548	1491	1676	1674	1532	2072	1361	2044	1753	1918	1744	1765	1726	1857	1636
Os03g0367000	5207	5426	5950	4662	5123	5008	4869	5468	5173	5140	5607	5569	4716	5244	4781	5301	4753	5406	5573	4957	5120	4307	5134	4463	4045	5545	5105	4614	5239	4747
Os01g0317500	85	71	107	24	86	56	50	119	131	48	82	88	97	63	83	107	85	31	113	101	79	44	19	78	42	164	64	106	117	97
Os06g0613101	0	0	0	0	0	0	0	0	0	0	0	0	0	0	0	0	0	0	0	0	0	0	0	0	0	0	0	0	0	0
Os09g0313500	1625	1717	2324	1340	1511	951	1158	2031	2120	1936	799	1461	844	850	1144	1196	1169	967	1190	990	799	521	774	695	875	1088	805	760	790	864
Os02g0493200	0	0	0	0	0	0	0	0	0	0	0	0	0	0	0	0	0	0	0	0	0	0	0	0	0	0	6	0	0	0
Os07g0673801	465	434	622	430	423	209	832	429	470	680	387	919	591	557	613	744	674	547	625	519	867	322	374	787	1092	359	95	292	187	337
Os04g0600300	12	60	95	39	58	64	136	254	262	88	52	40	32	63	29	32	44	36	0	58	62	168	84	103	40	77	28	36	72	60
Os04g0653200	5393	5226	5222	3877	4939	3614	5123	5995	5085	5393	4818	5513	4470	5137	5334	5055	5518	5704	5359	5217	3987	6039	4606	4504	3594	4950	3907	4226	4284	4537
Os04g0491500	1784	1868	1209	1209	1188	488	669	2583	2870	757	1932	1428	1779	2599	2078	1526	2064	1188	1356	1582	1927	1218	1510	1818	749	4181	4194	2599	3790	4661
Os04g0620700	20232	20917	18399	18952	24260	12284	16559	13692	14230	16315	15982	12647	15598	15794	10675	10122	11529	10021	9645	14869	12190	9850	12787	13002	8986	14736	14515	15437	16002	12018
Os03g0235700	1307	1559	1864	1160	1404	1024	1397	1134	1454	902	1371	1898	1945	1352	1636	1536	1385	1309	1524	1126	983	902	1528	879	947	1212	1174	1061	1044	1146
Os10g0171300	0	0	0	0	0	0	0	0	0	0	0	0	0	0	0	0	0	0	0	0	0	0	0	0	0	0	0	0	0	0
Os07g0584900	1576	1302	1428	1567	2096	1457	1481	1571	1684	1796	2005	1615	1342	1923	2516	1355	1831	1450	1472	2100	2271	1949	1582	2094	1392	1944	1967	1902	2749	1951
Os12g0591300	0	0	0	0	0	0	0	0	0	0	0	0	0	0	0	0	0	0	0	0	0	0	0	0	0	0	0	0	0	0
Os02g0292800	17	12	0	0	0	0	0	0	4	0	12	4	0	36	41	0	0	0	0	0	0	0	0	0	0	0	0	12	36	0
Os12g0138166	83	106	44	56	163	58	48	54	56	53	74	81	89	118	95	64	56	42	31	117	49	59	92	42	30	146	128	182	227	94
Os02g0657600	985	766	719	779	1122	1089	1204	1097	869	1608	1087	1215	922	1217	1289	952	967	890	1225	1457	741	2755	796	1034	420	926	1050	995	1279	903
Os10g0493201	25	12	20	0	0	17	18	0	24	41	0	0	22	22	0	39	14	26	18	0	58	0	0	0	3	0	34	43	4	0
Os03g0136900	13545	12000	10373	8704	13234	11209	10736	12433	10905	13851	16340	17000	15205	16924	13579	14547	16727	11734	11224	16292	23155	22450	12387	19670	11914	22188	18746	16632	20903	18084
Os07g0674800	25	54	0	949	94	3051	966	339	69	2438	71	390	176	498	828	25	12	722	41	306	1280	486	431	869	1087	470	48	648	282	166
Os06g0300300	3095	2873	3012	2159	3191	1814	2375	2526	2776	2721	1641	1608	1405	1495	1532	1577	1551	1458	1722	1846	2836	2743	2497	2462	2055	2909	2586	2711	2989	2825
Os08g0105600	0	0	0	0	0	0	0	0	0	0	0	0	0	0	0	0	0	0	0	0	0	0	0	0	0	0	0	0	0	0
Os12g0447466	131	64	28	108	104	19	14	96	76	52	323	307	180	260	210	164	330	214	132	303	316	156	294	325	157	593	586	418	517	446
Os12g0607400	3373	3709	3668	3803	4356	1048	1776	2469	3047	2490	3672	3228	3127	3930	2337	3094	3052	3647	3118	3520	1469	978	2615	1705	1785	1644	1938	1925	2013	1881
Os08g0369400	0	0	0	0	0	0	0	0	0	0	0	0	0	0	0	0	0	0	0	0	0	0	0	0	0	0	0	0	0	0
Os08g0113150	0	0	0	0	8	0	0	9	0	0	0	0	0	0	0	0	0	0	0	0	0	0	0	0	0	0	0	0	0	0
Os05g0110800	802	907	1341	1181	638	725	726	1077	1017	801	1039	1108	672	877	727	1247	1150	1550	1113	969	893	593	1073	741	831	970	827	659	825	932
Os07g0176500	9808	7244	8120	11763	10625	25444	24711	8894	6327	30137	10212	14139	10425	13870	18409	8124	11494	9205	8075	11214	23490	11325	8407	22673	16363	8579	6206	10449	11992	11197
Os02g0518400	740	917	996	1122	788	668	704	740	815	549	365	336	277	199	186	365	345	329	322	321	120	56	258	109	162	161	203	185	126	209
Os05g0137700	81	57	72	103	32	32	40	43	51	59	110	102	103	83	50	77	54	124	47	96	22	7	77	44	56	116	107	113	116	77
Os05g0449200	13	8	8	17	80	276	404	28	4	340	40	24	24	29	40	0	29	8	13	28	72	2111	2	111	17	4	8	8	36	36
Os01g0813800	0	13	21	43	17	35	0	28	0	24	16	0	0	0	0	0	0	0	12	37	94	80	128	79	42	37	67	32	24	28
Os10g0556700	11621	12003	12063	10287	11994	11334	10098	9604	11005	11903	10617	12774	10689	10205	9527	11656	9812	10788	11450	10254	10174	6782	10052	9596	9126	11567	9682	10186	10300	10173
Os03g0204300	0	0	0	0	0	0	0	0	0	0	0	0	0	0	0	0	0	0	0	0	0	0	0	0	0	0	0	0	0	0
ENSRNA049472998	0	1	0	1	1	0	0	0	0	1	1	0	1	2	1	0	2	0	3	1	0	1	2	4	2	1	3	1	0	1
Os08g0411200	223	310	568	340	323	212	354	265	338	197	246	282	255	209	140	378	246	357	289	182	241	234	336	255	203	257	218	268	276	238
Os08g0416250	0	0	2	0	0	1	0	2	0	0	0	0	0	0	0	0	0	0	0	0	0	0	0	0	0	0	0	0	0	0
Os03g0301550	72	81	20	41	112	29	21	44	20	37	68	24	93	49	64	8	56	16	48	72	52	20	41	52	33	92	133	116	108	48
Os06g0716200	1892	1507	1607	1067	1170	1102	1287	1492	2133	1385	1336	1276	1145	1292	1631	1447	1500	1509	1354	1219	927	164	845	882	857	1129	877	722	993	1387
Os02g0596300	39	25	9	0	42	0	0	72	120	12	299	36	70	128	43	21	52	28	28	4	4	5	54	0	9	4	9	7	52	23
Os09g0539800	3045	3422	2278	2331	3998	1899	2669	3466	1924	3410	3038	2274	3269	4211	2311	1806	2543	2368	1620	4373	3146	2688	2646	3809	1679	3721	4190	3282	4173	3415
Os09g0512066	0	0	0	0	0	0	0	0	0	0	16	0	0	5	0	0	0	0	0	0	0	0	0	0	0	0	0	0	0	0
ENSRNA049475342	0	0	0	0	0	0	0	0	0	0	0	0	0	0	0	0	0	0	0	0	0	0	0	0	0	0	0	0	0	0
Os05g0542600	5125	5001	5919	4589	5277	4555	4192	4083	5402	4973	5362	5594	5009	5274	4679	5033	4739	4888	5028	5196	5277	4598	5773	4897	5286	5298	5129	5428	4805	5238
Os12g0641500	9782	9415	9464	6662	7994	7286	7203	6923	8428	7649	8270	9974	8544	8386	7331	9550	8546	7507	8442	7966	7962	6713	8159	7597	6906	9022	7357	7579	7563	7543
Os01g0743600	982	848	1075	965	1049	655	861	949	940	874	255	246	250	285	283	136	247	165	255	346	920	960	1366	1183	1061	1515	1401	1154	1508	1264
Os06g0184100	738	674	518	512	765	242	490	500	491	466	583	448	582	729	596	550	592	532	545	560	536	427	495	547	365	597	733	644	769	514
Os08g0191150	3554	3198	3173	2228	3440	1516	2488	3716	3574	2459	3093	3575	3272	3692	3429	4395	3582	3505	3342	3552	3591	3069	2304	3696	1967	4233	3864	3545	4250	3951
Os02g0699600	15173	16473	10844	10602	20605	6325	10724	11186	9068	12189	15432	12215	15302	17568	11927	9002	11029	10264	10316	17932	12315	9959	12784	13767	8172	15216	15957	17141	18737	13131
Os01g0857700	3339	3271	3957	3003	3586	2645	3557	3548	2959	3282	3973	3583	3994	3196	3363	3040	3431	3629	3512	3887	2776	3156	3943	3505	3197	3743	3579	3176	3205	3174
Os01g0262700	917	1063	622	763	1109	354	516	1277	964	665	926	654	814	1012	844	671	747	593	801	1000	1333	1088	1954	1682	1599	1448	1944	1842	1623	1710
Os02g0134500	3254	2981	3371	3730	3193	1033	2116	2094	2894	2040	2705	2663	2419	2491	2269	2867	2504	3617	2743	2696	1935	1199	2842	2093	2014	1956	1928	2262	2501	1872
Os07g0633600	12327	9094	5865	5360	8786	4301	4071	11511	11931	8492	9814	10605	11203	11607	14123	7410	11028	6228	9419	11168	7095	5805	7453	8400	3201	13163	14435	11523	16056	14369
Os05g0163600	4	26	13	7	17	0	10	4	26	8	0	0	4	0	4	0	0	5	0	0	8	0	8	8	4	4	13	16	10	16
Os07g0229900	8339	9222	6699	6405	12334	3275	6441	7135	5259	7077	9214	6998	8848	10706	6880	5763	7337	7127	5902	10553	7061	6323	7802	9084	5077	8118	9628	10103	10748	7532
Os12g0229100	0	0	0	0	0	0	0	0	0	0	0	0	0	0	0	0	0	0	0	0	484	550	938	443	530	669	734	736	767	799
Os02g0652100	0	0	0	0	0	0	0	0	0	0	0	0	0	0	0	0	0	0	0	0	0	0	0	0	0	80	133	108	64	8
Os01g0811400	954	1055	868	872	1371	592	695	818	876	789	1176	826	1033	1109	829	765	1002	1075	829	1100	777	593	1200	1094	731	1131	1034	1168	1354	980
Os05g0178400	2615	2721	2241	2748	3281	1518	2038	2815	2227	2840	2868	2575	2549	2883	2853	2090	2602	2355	2140	2914	2285	1450	2701	2763	1929	2983	3004	2803	3078	2905
Os01g0666500	471	706	687	475	602	385	376	415	506	553	826	839	669	710	656	643	709	793	777	626	456	700	604	411	451	541	614	774	548	610
Os09g0470500	6690	5745	6322	6721	6027	1218	1975	9401	11367	2661	4015	6547	3687	4462	6252	7420	6877	8512	7257	7782	3180	1140	4254	3186	2305	7275	7758	7090	9529	7739
Os08g0566100	729	673	204	317	874	207	260	157	223	608	647	312	476	485	254	205	355	106	370	420	629	292	399	349	159	275	284	483	686	375
Os05g0427900	333	321	215	363	235	42	53	551	772	113	359	441	402	211	515	232	293	161	338	268	205	47	385	163	193	319	484	275	391	422
Os01g0357200	0	0	0	0	0	0	0	0	0	0	0	0	0	0	0	0	0	0	0	0	0	0	0	0	0	0	0	0	0	0
Os12g0178100	4958	5240	3699	2815	5695	1533	2950	4144	3499	3113	4823	4340	3721	6048	3954	3936	4015	3237	2844	5467	4431	4190	4079	5533	2939	5353	6052	5760	7016	4975
Os12g0189100	0	7	10	12	16	9	20	13	14	7	12	15	11	4	9	20	4	16	19	7	10	0	22	13	4	0	0	6	8	9
Os01g0976300	2249	1960	1997	2035	1698	333	607	1103	1347	1416	814	810	569	631	630	580	657	924	656	666	416	1399	826	605	607	553	433	511	557	494
Os08g0266400	292	399	369	411	310	285	342	236	462	381	548	571	573	369	369	675	388	582	563	341	298	454	294	358	216	395	228	225	217	315
Os03g0300200	1270	1582	1923	1591	1860	1482	1767	1289	1370	1424	1512	1604	1421	1577	1508	1586	1354	1970	1569	1468	1303	954	1622	1297	1271	1699	1461	1664	1621	1427
Os04g0389901	318	181	185	382	141	137	168	193	388	248	283	407	537	204	172	266	330	209	295	109	449	176	482	226	186	334	342	170	179	286
Os01g0279300	16100	16952	16503	12847	17227	12005	16540	19842	14124	16426	13396	14171	13834	15749	13052	13030	16611	14531	13125	17013	14806	16201	14007	15597	11043	17455	15089	15888	16326	16567
Os05g0502800	1373	1455	1308	1049	1852	826	1153	916	981	1312	1483	1485	1782	1557	1227	1086	1117	1088	1232	1597	1408	577	1296	1386	1126	1620	1559	1510	1744	1420
Os02g0235900	6673	5142	7459	4383	4790	1576	3002	4965	9360	3947	5439	6341	3560	4316	6276	8466	5944	5486	6544	5525	3245	1372	4226	3330	3232	4343	4055	4730	5410	5698
Os01g0264700	6113	5970	5960	4367	5049	5648	6228	5685	5307	5581	5382	5747	5721	5178	5815	6414	6238	5826	5583	6041	3971	4671	4554	4793	3419	6307	5784	5204	5874	5257
Os11g0154700	0	0	0	0	0	0	0	0	0	0	0	0	0	0	0	0	0	0	0	0	0	0	0	0	4	3	0	0	0	0
Os09g0278300	0	0	0	17	0	11	18	0	15	0	0	0	5	11	7	0	7	0	12	7	11	31	0	0	30	19	22	0	7	0
Os04g0685200	109	210	74	33	225	25	168	229	80	74	117	123	117	47	172	119	101	108	119	125	86	103	17	188	30	242	187	187	222	57
Os12g0208950	0	4	0	4	0	4	0	0	4	9	23	9	1	3	4	0	2	9	0	9	0	0	0	0	0	4	8	21	20	0
Os11g0620400	3069	2840	3346	3387	2814	2310	2572	3676	3850	2865	3307	3834	2562	3239	3783	3742	4487	4910	4751	4107	2580	1423	3673	2738	2597	4052	3934	3590	3330	3992
ENSRNA049475964	9	0	0	8	0	22	3	0	0	13	1	0	0	0	4	0	0	3	4	5	2	0	1	0	0	4	15	13	11	0
Os01g0660900	555	835	927	642	454	153	449	433	716	161	457	660	361	268	322	867	492	965	492	425	229	179	395	214	362	397	264	510	243	451
Os07g0218832	0	0	0	0	0	0	0	0	0	0	0	0	0	0	0	0	0	0	0	0	0	0	0	0	0	0	0	0	0	0
Os03g0412800	84	103	115	147	105	80	46	202	461	61	90	118	51	192	72	154	73	117	120	99	184	189	189	187	181	148	110	223	89	143
Os04g0392500	0	0	0	0	0	3	0	0	0	0	0	0	0	0	0	0	0	0	0	0	0	0	0	0	0	0	0	0	0	0
Os10g0525500	397	409	368	2006	181	1335	3105	384	450	254	317	299	227	424	318	352	208	567	277	243	3202	2929	501	564	874	325	247	339	281	334
Os09g0371625	724	684	524	1156	1166	116	270	1022	782	383	520	218	302	327	542	257	349	368	347	456	401	523	1034	735	376	1020	1513	1198	1876	1600
Os03g0576900	7270	8111	9070	7918	7098	4948	5801	8565	11200	9069	8282	11082	8312	7800	10015	10132	9314	8952	11016	8781	7016	11160	7548	6375	6136	7919	6809	6903	7010	8436
Os01g0839801	0	0	0	0	0	17	24	0	0	13	14	15	0	0	18	0	0	5	7	0	20	21	0	17	8	0	0	6	4	0
Os01g0243000	127	132	175	175	97	479	462	190	226	187	110	260	216	289	298	197	188	336	152	102	905	289	301	613	450	224	221	247	208	283
Os02g0157400	0	0	0	0	0	0	0	0	0	0	0	0	0	0	0	0	0	0	0	0	0	0	0	0	0	0	0	0	0	0
Os08g0143400	2988	2975	3245	3300	3649	1562	2177	2234	2787	2842	3197	3283	2512	3359	2912	3038	2451	3023	2962	2944	3641	2492	4374	3540	3912	3320	2928	3918	3343	3288
Os10g0531900	135	87	100	168	342	140	184	132	56	188	104	124	80	169	162	84	183	88	187	147	107	116	178	200	119	175	115	215	218	264
Os02g0224100	16247	15762	17339	15255	11678	1273	3084	10332	15537	16275	12936	13850	8626	10434	7074	21395	16449	14817	15303	12797	4356	3036	16653	5971	16079	7880	5884	10164	4822	6971
Os07g0545100	0	0	9	0	118	0	0	90	0	56	48	0	0	194	0	0	17	0	0	72	14	93	30	60	0	119	127	63	190	98
Os10g0516200	3521	3727	1963	2975	2490	2124	4282	4946	3912	3687	3566	2458	3110	3814	3946	2768	3412	2630	2135	3445	3373	4597	3703	4888	2143	2594	2814	2967	3573	3633
Os07g0622200	33230	27521	29771	24761	24010	24252	40947	34769	36751	48999	20416	25391	26693	22223	32297	27562	36156	29987	33390	30301	22146	126574	23958	31021	14734	39787	32781	30520	32710	41515
Os02g0234051	0	0	0	0	0	0	0	0	0	0	0	0	0	0	0	0	0	0	0	0	0	0	0	0	0	0	0	0	0	0
Os06g0153000	459	302	392	526	316	162	87	439	366	483	566	388	709	463	541	285	411	417	470	443	353	409	478	196	383	833	697	617	483	736
Os11g0224040	0	25	19	18	41	0	667	492	1314	91	12	51	0	92	116	0	23	0	48	182	815	28	0	163	397	576	261	193	209	327
Os01g0738100	0	24	19	0	16	32	23	0	0	17	0	0	0	0	34	71	22	44	35	28	0	0	7	20	16	5	0	0	19	0
Os12g0634900	13	25	0	15	0	0	0	54	20	0	24	0	0	0	0	27	8	0	0	0	0	0	20	0	0	0	20	0	32	0
Os12g0258200	3432	4186	3531	3631	3351	2468	3369	4130	3503	2756	2606	2884	2926	2891	2213	2895	2721	3310	2534	2876	1856	1435	2378	2272	1889	2233	2298	1908	1954	1601
Os08g0494350	343	367	410	354	458	125	212	254	352	297	297	367	335	361	251	359	256	452	251	276	328	318	462	337	300	330	367	367	441	272
Os01g0892600	12	24	0	0	0	0	18	56	44	0	0	24	0	0	19	20	28	0	0	19	10	17	0	0	0	0	31	0	0	24
Os08g0288400	859	775	156	40	478	148	140	136	424	715	690	451	431	239	465	128	220	80	324	463	701	68	44	111	168	285	311	339	596	380
Os12g0126300	645	490	475	350	551	259	306	394	486	1026	443	376	528	568	326	253	516	318	343	579	482	270	517	565	372	564	504	499	734	418
Os04g0447300	0	0	0	0	0	0	0	0	0	0	0	0	0	0	0	0	0	0	0	0	4	0	0	0	0	0	0	0	0	4
Os01g0649732	0	0	4	0	0	0	0	0	0	0	5	11	0	9	0	0	14	26	18	10	0	0	8	0	2	0	0	0	0	0
Os09g0388850	0	0	0	0	0	0	0	5	5	12	0	0	0	0	0	0	4	0	8	1	0	0	0	0	0	0	0	0	0	0
Os07g0150100	19895	14731	17404	14853	9181	11936	12696	16043	23143	17132	11445	17207	12577	12802	16142	22497	16656	13332	21566	12444	11670	30061	9364	9829	10038	18663	11614	11954	11459	15808
Os03g0862150	18	37	48	30	57	34	9	24	21	37	76	48	38	50	69	43	20	45	16	32	41	12	67	58	36	33	33	37	39	10
Os09g0551600	6206	6224	2973	3395	6911	2702	2796	2349	1851	4900	4273	2622	3566	3839	2221	1708	2863	1948	2207	4327	5293	6499	7708	5373	3221	5467	4842	6713	7471	4437
Os06g0705300	4468	4836	6059	6735	5047	2595	4649	4024	4903	4448	5041	4789	3870	4590	3009	5790	4365	6591	4133	3855	4371	1186	7662	4640	6242	3982	3707	4928	3435	3525
Os06g0175900	4664	4316	4352	4250	4808	2461	4001	4905	3393	4252	4717	4298	4391	4916	3932	4656	5245	5281	3950	5442	4005	4588	4246	5034	3045	4180	4723	4681	4666	4111
Os05g0513800	364	427	247	559	1013	395	356	738	301	453	956	357	507	653	628	177	439	233	245	657	304	456	617	488	207	1140	1175	1068	1565	573
Os06g0662700	0	0	0	0	0	0	0	0	0	0	0	0	0	0	0	0	0	0	0	0	0	0	0	0	0	0	0	0	0	0
Os08g0501700	0	0	0	0	0	0	0	0	0	0	0	0	0	0	0	0	0	0	0	0	36	24	91	84	16	100	136	102	76	100
Os03g0185950	146	174	296	387	254	106	238	172	237	248	258	431	260	310	189	539	236	450	392	220	266	78	145	160	273	40	63	97	51	52
Os02g0267200	1998	1380	383	68	788	420	383	319	983	1662	953	1075	905	377	1242	375	1132	104	829	1180	2231	387	68	369	338	894	195	650	756	735
Os07g0639600	5585	6126	6702	6253	5182	3549	4673	5741	5863	5335	7363	7111	7762	6017	7317	5963	6370	5781	6883	6021	5693	4796	6902	5355	5475	6419	6203	5810	4998	6588
Os10g0402400	237	140	43	110	279	29	46	118	72	133	209	118	109	255	103	32	123	55	84	170	248	363	305	245	63	114	230	216	304	210
Os03g0769000	766	791	645	726	1091	322	370	1094	689	778	1180	782	901	1135	826	1174	1214	1435	1152	1506	568	181	771	602	274	1469	1396	1241	1610	1010
Os10g0102900	0	0	0	0	0	0	16	0	0	7	0	0	0	0	0	0	0	0	0	0	1001	756	1240	954	1318	963	1044	836	674	998
Os03g0652400	0	0	0	0	0	0	0	0	0	0	0	0	0	0	0	0	0	0	0	0	0	0	0	0	0	0	0	0	0	0
Os09g0119100	2723	2904	2423	2260	2786	1522	2071	2252	2333	2206	2934	3058	2719	2719	2414	2781	2821	2524	3049	2767	2456	2318	2795	2459	2320	3265	2863	2637	2591	2428
Os01g0890600	3	178	200	12	56	44	248	535	314	47	0	12	21	12	4	12	4	68	52	28	59	4	16	68	0	58	32	15	56	28
Os01g0620301	274	311	394	174	174	36	59	357	690	92	83	174	177	114	151	414	295	249	359	258	135	29	44	32	60	250	24	111	163	355
Os01g0916100	5551	6336	8486	3934	5307	2351	5957	3679	5424	4725	3917	6586	2501	4523	4509	5265	5693	3606	6084	3959	7653	2228	3637	4146	6963	5239	1281	3306	1213	2277
Os04g0396500	1490	1040	705	1442	1265	368	367	1544	1470	1467	1554	1194	806	1429	1527	782	989	800	1028	1219	1448	718	1606	1701	933	764	974	1229	1713	1518
Os12g0612850	5	15	2	0	17	0	0	8	0	0	6	14	0	8	7	0	0	8	0	0	0	5	22	0	0	6	7	5	0	3
Os04g0572100	0	0	0	0	0	0	0	0	0	0	0	11	0	9	0	0	0	0	0	0	0	0	0	0	0	0	0	0	0	0
Os04g0418800	88623	73519	26490	33785	117791	23379	17188	61053	23172	50630	79795	42015	59547	70378	62879	9639	31495	11124	31379	70613	61539	108883	97686	67705	20104	148764	213366	196550	308182	164900
Os07g0619500	434	454	356	463	977	387	1023	1073	608	903	515	417	412	929	689	226	265	282	320	747	1573	2338	971	2852	563	971	979	1078	1317	1761
Os01g0553600	2316	2680	2768	3317	2542	961	1182	2114	2482	1550	2563	2555	2044	2232	1650	2647	2307	2877	2566	2448	0	0	0	0	0	0	0	0	0	0
ENSRNA049448329	0	0	0	0	0	0	0	0	0	0	0	0	0	0	0	0	0	0	0	0	0	0	0	0	0	0	0	0	0	0
Os02g0810450	1924	2074	2248	1633	2301	1474	1456	1353	1742	1715	2164	2295	1988	1942	1424	1652	1838	1539	1636	1749	1778	1568	2129	1583	1855	2392	2071	1930	1940	1839
Os01g0283600	9	0	0	0	0	0	0	312	123	34	10	25	49	0	197	16	0	32	0	70	0	0	0	0	0	21	0	0	0	0
Os12g0101600	0	0	0	0	0	0	0	0	0	0	0	0	0	0	0	0	0	0	0	0	2	0	0	0	0	0	0	0	0	0
Os03g0306200	1264	1306	1380	1486	1538	1404	1827	1227	1197	1471	1350	1586	1262	1447	1116	1429	1099	1640	1313	1252	1262	1065	2107	1369	1433	1448	1407	1269	1313	1118
Os02g0454950	0	0	0	0	0	0	4	12	0	13	0	3	0	0	0	0	0	0	0	0	5	0	0	0	0	0	0	0	0	0
Os11g0512600	0	0	0	0	0	0	0	16	0	13	0	0	0	0	0	0	0	0	0	0	0	0	0	0	0	0	0	0	0	8
Os01g0691400	84	46	40	95	66	67	124	67	44	66	191	56	145	103	103	32	55	92	52	125	46	15	137	70	83	59	74	122	60	61
Os07g0260300	431	448	503	684	513	326	368	421	429	386	427	356	430	327	220	484	413	632	436	390	494	219	497	426	413	387	440	398	326	286
Os12g0565133	39	0	0	0	15	0	15	50	0	0	0	0	11	0	0	0	0	44	2	0	0	0	0	0	0	0	0	0	0	0
Os09g0468000	446	429	326	145	234	122	255	684	1057	346	241	368	200	279	374	913	435	296	400	331	711	266	290	427	364	628	401	351	423	578
Os05g0500950	0	0	0	0	0	0	0	0	0	0	0	0	0	0	0	0	0	0	0	0	16	0	0	0	0	0	0	12	0	0
Os07g0466000	0	0	0	0	0	0	0	0	0	0	0	0	0	0	0	0	0	0	0	0	0	0	0	0	0	0	0	0	0	0
Os08g0259100	0	0	0	0	0	0	0	0	0	0	0	0	0	0	0	0	0	0	0	0	0	0	0	0	0	0	0	0	0	0
Os11g0312220	2820	3078	1811	2626	4141	1645	2477	4157	1517	2955	3082	2982	3129	3678	3099	1982	2726	1954	1980	4434	2875	2679	2594	3559	1610	4472	4050	3641	4787	4145
Os04g0221300	1317	1652	1840	1923	1622	854	1186	1046	1211	878	471	728	714	829	531	925	730	998	835	734	842	638	1882	1305	1323	1105	1336	1286	1082	1143
Os09g0386450	0	0	0	0	0	0	0	0	0	0	0	0	0	0	0	0	0	0	0	0	0	0	0	0	0	0	0	0	0	0
Os08g0499300	519	413	901	1113	654	490	408	619	391	431	537	600	423	500	372	608	465	913	676	530	472	110	733	598	703	346	571	426	383	312
Os03g0762400	1089	1394	692	830	1774	1321	1219	1344	632	1964	1065	709	749	1248	892	306	819	749	590	1409	1914	2169	1383	1794	945	1436	1787	1981	2429	1994
Os03g0389175	0	0	0	0	0	0	0	0	0	0	0	0	0	0	0	0	0	0	0	0	0	0	0	0	0	0	0	0	0	0
Os04g0345700	0	0	0	0	0	0	0	0	0	0	0	0	0	0	0	0	0	0	0	0	0	0	0	0	0	0	0	0	0	0
Os06g0505700	576	990	487	1018	1546	128	624	1009	510	757	1031	515	998	1300	670	435	781	236	305	1175	0	0	0	0	0	0	0	0	0	0
ENSRNA049476083	1	1	1	1	1	1	0	1	0	0	1	1	1	1	1	0	1	1	1	1	1	0	2	1	1	1	1	1	1	1
ENSRNA049476086	0	0	0	0	0	0	0	0	0	0	0	0	0	0	0	0	0	0	0	0	0	0	0	0	0	0	0	0	0	0
Os12g0583700	228	240	224	303	278	896	1244	268	213	984	341	281	232	286	500	79	222	233	139	279	596	805	184	660	315	155	52	128	183	207
Os03g0111500	1814	2018	2431	2021	2204	1323	1949	2149	1976	1750	2060	2105	2041	1768	1921	2282	1969	2473	2122	2144	1403	1155	1879	1235	1397	1716	2055	1759	1581	1727
Os01g0281600	744	565	312	308	305	308	323	715	810	244	256	299	325	475	373	380	431	333	203	334	468	68	157	308	232	392	315	475	695	746
Os11g0588300	3337	3061	3589	2984	2478	2507	3341	3262	3553	3271	3211	3642	3189	3319	4010	3533	3862	3126	3158	3177	2950	3048	2825	2858	2677	3834	3002	2868	2759	2956
Os05g0212550	9	9	28	0	0	0	0	23	16	0	0	4	17	0	0	43	0	0	0	0	13	35	4	4	4	45	0	28	40	98
ENSRNA049473108	1	5	0	3	5	3	2	3	2	3	2	2	2	2	0	0	3	1	2	1	0	1	2	3	1	1	1	1	2	3
Os03g0183500	43	86	187	268	174	10871	18611	932	381	5876	98	341	125	564	1383	59	62	147	44	65	2981	11267	433	7520	755	172	129	121	173	297
Os02g0313400	2826	3263	2436	2394	3123	2117	2602	2256	1900	2782	2931	2360	2702	2881	2046	2514	2669	2471	2268	2746	2547	2331	2895	2674	2211	3304	3034	3620	3247	2366
Os10g0100500	1031	885	1371	670	497	793	896	1057	1808	949	1062	1984	1258	1127	1387	1376	1677	1272	1600	1270	996	831	663	919	899	1313	715	861	604	813
Os06g0587000	0	0	0	0	0	0	0	0	0	0	0	0	0	0	0	0	0	0	0	0	0	0	0	0	0	0	0	0	0	0
Os01g0293100	0	0	0	0	0	0	0	0	0	0	0	0	0	0	0	0	0	0	0	0	0	0	0	0	0	0	0	0	0	0
Os06g0701100	37484	45352	39573	37999	53218	26866	32488	32730	40099	42534	42738	43327	40331	45733	37611	34341	36794	32578	37373	47337	48099	36614	52312	48569	47866	44135	46803	51379	48087	45000
ENSRNA049449056	0	0	0	0	0	0	0	0	0	0	0	0	0	0	0	0	0	0	0	0	0	0	0	0	0	0	0	0	0	0
Os11g0109900	691	749	804	737	799	374	540	540	716	582	780	642	592	843	493	720	616	686	525	660	664	519	995	823	711	857	1002	1014	897	739
Os12g0630100	44	120	20	4	48	8	12	60	251	32	86	136	101	32	84	16	73	37	128	52	8	8	8	4	12	40	36	52	68	32
Os03g0347700	4722	3809	3347	3596	5682	1380	1791	2359	2487	4194	4519	2860	2086	4141	2272	2340	2762	2731	1921	3935	2507	1497	5555	2642	1856	3644	4063	5056	6917	4185
Os09g0429300	276	368	420	495	348	218	348	279	342	145	282	343	336	234	184	404	279	267	268	209	315	151	500	301	383	425	291	246	315	191
Os02g0823800	2557	2663	2606	2379	2618	1679	2073	2243	2486	2230	2458	2572	2601	2682	1968	2418	2474	2576	2205	2541	2538	2255	2949	2335	2106	2601	2474	2244	2428	2340
Os04g0176200	101	61	99	70	80	36	81	48	99	153	133	125	98	186	119	118	127	82	142	87	123	230	52	119	136	54	22	72	67	125
Os03g0847800	426	326	405	275	318	406	671	354	432	634	448	480	331	364	402	323	547	324	429	450	456	351	247	398	333	464	344	396	393	412
Os02g0653800	5906	5795	4540	4114	5673	7136	7547	6614	5093	7387	4671	4619	4879	5897	5106	4145	5536	4161	4222	6176	5896	10217	4075	6878	3404	6107	5592	5158	5612	5583
Os05g0218400	8939	7806	5865	8030	10535	28285	25644	8626	6766	19985	8040	9354	6837	12553	14072	5341	6892	6945	6174	9262	26741	16879	9574	30453	14774	10017	9397	10839	12823	12592
Os05g0566400	7551	7840	6070	5715	5875	54006	40777	17387	9567	29441	6344	7101	6906	7319	14571	6191	6497	4929	6280	6204	15971	33841	6165	20795	6056	11373	9422	6210	8066	11320
Os04g0350100	731	666	400	399	1152	843	272	2308	488	1900	1380	496	1765	633	1742	200	511	300	883	1789	106	29	118	113	74	1303	1773	1413	1832	1416
Os12g0114000	212	477	178	413	283	5456	4131	396	144	992	357	873	718	744	1790	72	251	367	161	112	1466	1494	373	1754	480	239	168	198	343	496
Os07g0415200	3292	3623	2822	2800	4107	1289	2639	2572	2432	2502	3221	2670	2909	3742	2643	2456	2383	3042	2385	3613	3322	2914	3340	3791	2708	3074	3577	3734	4345	3091
Os02g0763800	123	87	57	28	48	125	134	122	198	261	40	99	28	35	24	57	123	29	38	36	156	33	8	28	35	96	8	13	104	80
Os02g0719600	119	155	89	168	92	124	205	485	1044	266	92	156	76	87	198	372	170	212	229	105	340	2087	88	99	180	97	64	132	68	252
Os04g0401200	33	29	13	15	30	9	3	9	9	16	4	53	24	24	3	24	12	20	9	20	12	12	3	12	18	21	9	10	31	0
Os04g0470150	214	237	242	397	344	105	123	236	262	159	338	183	245	218	177	265	222	266	232	225	130	150	353	140	161	254	322	298	309	179
Os04g0371000	0	4	11	0	4	0	4	0	4	0	0	4	0	0	0	0	0	0	0	12	0	0	0	0	0	4	0	0	0	0
Os10g0341750	178	285	217	166	70	166	214	93	279	231	70	99	51	129	28	414	93	261	181	9	503	25	116	249	372	159	28	129	20	64
Os02g0452500	7618	7907	8746	7150	6976	7442	8504	7979	7927	8707	7811	9342	8201	7567	7484	8269	9552	9643	9044	7893	6117	9293	8104	6245	6170	6830	5552	5886	5590	5714
Os03g0405100	1487	1665	1604	1152	1716	857	1405	1243	1315	1091	1354	1313	1272	1461	1367	1489	1285	1300	1384	1710	1184	1225	1384	1344	969	1472	1528	1417	1588	1336
Os03g0266300	643	837	1017	783	773	340	749	386	712	416	475	444	449	429	339	796	660	785	487	408	771	506	571	611	630	817	722	964	571	722
Os04g0641400	9397	8432	6426	6545	6982	4787	5105	11719	9958	6116	9050	7241	7396	7398	9554	5733	8422	5408	6648	8095	5374	4033	7985	6480	4303	11209	11759	8312	9599	9945
Os02g0816400	792	896	271	274	1169	590	359	390	233	1043	1572	1211	1467	1898	1053	548	922	636	740	1778	1625	769	1359	1581	525	2602	2217	2093	2817	1850
Os03g0731850	0	0	0	0	0	0	0	0	0	0	0	0	0	0	0	0	0	0	0	0	0	0	0	0	0	0	0	0	0	0
Os06g0698500	720	923	760	955	941	602	732	880	609	700	751	741	845	923	639	839	741	829	821	771	849	674	808	928	489	757	916	849	917	771
Os02g0823000	9949	11096	14660	9365	9213	7534	10273	9275	11532	9763	9932	13329	9797	9561	9734	12450	11097	11036	11891	9100	9210	7217	9414	8435	9496	10008	7289	8174	7229	7996
Os12g0149700	463	303	308	349	1113	222	136	437	374	627	952	399	339	643	659	150	399	306	329	880	273	173	544	303	221	485	863	581	1196	457
Os10g0140700	1074	647	653	502	920	1140	554	1137	476	2629	856	935	710	1067	723	770	799	542	1064	1020	1348	932	875	1773	507	585	1009	684	891	619
Os07g0167000	3049	3513	3675	3182	3332	2135	2769	3503	3708	2669	3580	3587	3418	3920	3128	3939	3811	3509	3236	3491	3189	2611	3589	3322	2572	3962	3596	3767	3788	3233
Os02g0718950	0	0	0	0	0	1	0	1	2	0	0	0	0	0	0	0	0	1	0	0	0	1	0	0	0	0	0	0	0	1
Os03g0126850	0	64	48	0	0	36	165	0	0	0	0	0	0	0	203	76	0	0	0	0	0	92	0	56	52	84	96	131	0	53
Os07g0126401	42	17	13	31	39	58	36	77	22	38	108	19	14	127	8	0	9	45	118	51	45	74	56	20	16	34	27	18	19	43
Os12g0617000	100	157	32	106	197	12	25	91	144	85	246	55	123	228	82	28	62	16	23	70	83	264	248	330	63	406	444	258	369	264
Os07g0462200	14410	13424	5496	7835	9358	4682	5219	16066	11925	8257	12614	6777	13843	10621	12157	5896	10141	5392	7037	11807	7085	8483	7429	9421	3070	14535	13979	10897	14383	13716
Os04g0349600	250	302	267	330	375	101	242	137	213	202	278	273	215	204	184	303	164	261	214	217	172	146	160	206	215	132	172	241	169	157
Os07g0691200	4636	4885	5350	3552	4036	2033	3274	4005	5629	2256	3985	4017	3370	3670	3666	3612	3490	3460	3874	2912	2857	2135	5136	3818	3284	5551	5941	4424	4874	5703
Os03g0820900	2443	2410	2147	2164	2143	1927	2384	2610	2543	2419	2400	2410	2155	2369	2158	2401	2515	2512	2242	2450	1973	2606	2831	2332	1913	2516	2459	2332	2389	2285
Os11g0129200	470	403	550	500	294	58	272	594	784	198	549	568	408	484	530	1442	800	1093	1199	553	151	61	296	156	149	324	248	298	307	434
Os08g0551600	27	27	31	33	30	0	12	12	46	11	0	26	11	0	23	35	0	0	14	0	31	5	27	0	0	0	0	0	63	29
Os02g0551700	1916	1550	1879	1537	967	1914	1669	955	1558	2470	1687	2603	1681	1517	1641	2982	2247	2067	2378	1847	1773	1305	1548	1448	1950	1386	832	1235	888	1242
Os12g0169600	0	0	0	0	0	0	0	0	0	0	0	0	0	0	0	0	0	0	0	0	0	0	0	0	0	0	0	0	0	0
Os03g0810750	4	4	37	10	5	0	6	4	20	6	1	11	2	3	0	12	0	22	25	11	5	0	0	4	3	4	0	11	0	0
Os08g0479400	4	0	0	0	0	0	0	4	8	0	0	0	0	0	4	0	0	0	0	0	0	0	0	8	0	19	0	20	17	17
Os10g0359801	0	0	0	0	0	0	0	0	0	0	0	0	0	0	0	0	0	0	0	0	0	0	0	0	0	0	0	0	0	0
Os05g0275600	425	615	683	641	665	481	506	447	472	376	548	671	496	657	426	561	438	708	543	556	465	319	543	482	570	582	507	532	495	457
Os09g0344650	17	15	25	23	48	3	1	22	13	17	37	59	43	47	45	76	11	27	16	41	41	158	89	53	85	32	35	30	32	18
Os06g0606900	1231	1133	941	894	1489	851	696	999	979	1132	1303	1106	1143	1296	1080	903	989	793	910	1271	1234	997	1217	1281	873	1174	1276	1280	1593	1130
Os04g0117200	920	1148	972	735	896	665	745	799	812	799	1056	870	985	981	604	733	847	800	693	949	743	740	807	889	578	1247	996	885	1072	790
Os02g0537700	3294	3839	3097	2406	3448	1262	2438	3052	3149	2070	3293	3230	3337	3366	2979	3772	3150	3063	2482	3433	3157	2526	3020	3269	2226	4449	4503	4146	4530	3340
Os03g0226600	7395	6946	7787	6417	6656	6011	4976	6135	6597	6953	7092	8398	7383	6840	7707	6895	7518	6773	7222	6834	6245	3990	6541	5849	5938	7694	7062	6797	6915	7008
Os03g0843700	2323	2395	2265	1946	2567	1533	1633	1598	2164	1934	2512	2669	2410	2227	2452	2113	2349	2074	2296	2086	2593	1696	2827	2430	2167	2784	2479	2567	2770	2319
Os01g0705100	14	4	0	17	0	98	69	15	9	4	9	12	12	12	18	0	17	4	0	7	24	31	0	33	10	0	7	4	19	9
Os01g0689451	12817	13649	15385	11285	13086	12666	13550	3252	9128	15229	14391	13903	12764	11300	10864	5229	9036	5872	9095	8871	5587	3446	12838	7911	14128	11220	7020	9376	6050	8271
ENSRNA049475930	0	10	3	15	5	0	4	3	6	4	4	3	1	11	12	2	6	10	1	7	13	5	1	3	7	13	6	8	20	10
Os02g0272400	251	289	242	304	314	63	150	208	295	321	310	253	162	298	327	339	235	317	257	432	226	472	199	333	340	305	227	355	227	327
Os01g0768700	984	1391	1060	1382	1109	615	800	793	805	806	1099	905	958	1103	667	1004	791	1234	830	859	1057	562	1467	1111	930	1053	1197	1034	1181	959
Os12g0156100	160	155	215	120	244	480	796	101	96	88	160	352	184	308	388	211	331	562	316	266	631	36	120	474	346	68	40	124	60	108
Os04g0522100	987	1044	221	419	3367	496	362	1621	295	1338	1859	284	752	4851	722	118	325	112	416	1504	1318	1651	440	1943	238	1456	2776	1595	3184	1632
Os04g0490900	324	212	151	1759	326	132	582	350	407	234	784	668	368	664	530	226	415	802	740	576	337	167	514	432	343	414	361	772	700	585
Os04g0648400	0	0	0	0	0	0	0	0	0	0	0	0	0	0	0	5	0	0	0	0	0	0	0	0	0	0	0	0	0	0
ENSRNA049472337	16	36	33	34	14	51	45	51	30	36	29	49	36	22	31	19	52	56	65	38	3	4	25	16	34	13	2	13	17	32
ENSRNA049471723	0	1	0	1	0	1	0	0	1	0	1	0	1	0	0	1	0	0	0	0	0	0	0	0	0	1	0	0	0	1
Os01g0687500	767	712	771	598	879	536	688	596	520	634	511	442	492	632	468	550	425	490	331	533	527	427	832	569	494	492	557	743	576	545
Os05g0106200	7068	8649	12889	15389	5545	3076	8368	3993	7513	6188	3126	4782	2974	3712	1873	13613	6389	12013	6863	3934	5290	1006	12259	6189	8387	2672	2328	6761	1174	2969
Os07g0588100	285	203	141	119	236	81	171	98	206	182	222	193	178	294	145	150	147	154	188	221	174	203	212	259	178	281	229	259	276	216
Os05g0172100	0	0	0	2	16	0	0	0	8	0	0	4	0	0	0	0	0	0	8	8	368	239	305	288	396	397	326	312	267	333
Os11g0224900	16	26	47	11	39	100	106	20	23	40	21	48	30	67	94	22	65	43	52	61	111	184	20	106	63	12	8	11	22	48
Os06g0309550	58	62	147	55	101	55	72	72	80	53	28	70	27	35	28	30	52	42	48	36	140	106	88	108	48	118	87	127	115	86
Os08g0431900	183	206	255	372	455	411	301	179	75	191	530	364	367	271	288	242	437	546	263	406	264	499	565	375	427	678	657	377	483	480
Os12g0110200	38	39	51	48	9	15	50	33	26	24	39	32	51	14	36	19	29	50	23	19	32	12	36	40	38	22	53	31	24	26
Os07g0651800	20	0	16	0	0	0	0	32	0	0	0	0	0	0	0	0	0	0	0	0	0	0	0	0	0	62	20	15	45	36
Os03g0689350	0	0	11	0	0	0	0	0	0	0	11	0	0	14	6	0	0	11	23	3	0	0	0	0	0	7	7	5	2	8
Os09g0521350	0	0	0	0	0	0	0	0	0	0	0	0	20	0	0	0	0	0	0	0	0	0	0	0	0	0	0	0	0	0
Os02g0574000	173	50	107	31	65	25	110	81	69	234	46	51	7	79	70	145	93	97	91	55	207	34	145	104	150	320	93	118	251	276
Os01g0752300	12564	15268	9752	9027	18472	8149	8896	9118	7964	10851	14098	10436	13377	14849	9878	7529	9924	7944	8540	15153	10754	10125	12946	12097	7601	13545	14194	14538	16377	11974
Os04g0593400	2932	3679	3396	3493	3023	1348	1744	2773	2439	1461	3380	3398	3139	2821	3177	2663	2880	2659	2922	2806	2104	1495	6959	4230	3176	5481	4792	4552	3841	4250
Os11g0219000	85	0	112	42	37	32	45	94	192	67	28	70	48	67	42	124	178	148	72	59	36	0	51	59	46	42	111	63	33	45
Os04g0633900	2544	2299	3078	1139	1519	1050	2120	1379	1895	851	1612	2589	1283	930	1653	2453	2077	1421	1786	1102	868	442	513	998	1422	1420	262	529	517	766
Os05g0562400	12617	12573	13591	11932	11410	10452	12027	9179	11514	11743	11547	13197	11690	11568	10241	13600	12133	13947	13071	11853	10391	8516	12492	11066	10340	11342	9537	11121	10455	10401
Os06g0670633	0	0	0	0	0	0	0	0	0	0	0	0	0	0	0	0	0	0	0	0	0	0	0	0	0	0	0	0	0	0
Os06g0220200	0	16	16	20	102	41	12	4	0	61	5	0	0	40	16	0	0	5	0	13	42	24	8	18	8	5	48	6	22	32
Os01g0761701	0	0	0	0	0	8	16	0	0	0	0	0	0	0	0	0	0	0	3	0	0	6	0	0	0	0	0	0	0	0
Os05g0311500	11426	9603	14589	7905	8082	3341	4103	6384	9459	13854	9109	10247	5567	7433	7591	18112	13512	9483	10449	11503	3790	11156	6068	4922	5083	7146	5649	7746	7494	8061
Os09g0520000	746	871	939	687	974	330	465	628	729	546	0	0	0	0	0	0	0	0	0	0	446	399	906	596	519	800	907	778	910	788
Os10g0555700	11272	6835	3973	1364	7132	4267	3041	3062	2904	13484	6296	8439	4235	6570	5490	2172	6426	1527	4658	7504	13122	4778	7078	6821	4003	6355	4010	5165	7371	7837
Os08g0428100	221	357	323	310	360	116	211	170	231	270	270	285	260	354	213	247	324	398	263	375	199	595	351	197	322	228	237	289	206	207
Os01g0943800	0	0	0	0	0	0	0	0	0	0	0	0	0	0	0	0	0	0	0	0	0	0	0	0	0	0	0	0	0	0
Os12g0533400	244	241	100	141	317	80	88	76	59	227	303	171	246	308	140	133	154	80	104	304	153	117	190	299	111	227	185	255	318	204
Os05g0147700	73	21	92	8	65	12	16	47	7	66	31	49	36	9	19	13	33	23	37	38	50	27	0	31	32	32	17	40	15	46
Os01g0945600	0	0	0	0	0	0	0	0	0	0	821	1958	1172	1082	2041	2171	1550	1920	2210	1556	0	0	0	0	0	0	0	0	0	0
Os11g0549667	0	0	0	0	0	0	0	0	0	0	0	0	0	0	0	0	0	0	0	0	0	0	0	0	0	0	0	0	0	0
Os11g0549665	0	0	0	0	0	0	0	0	0	0	0	0	0	0	0	0	0	0	0	0	0	0	0	0	0	0	0	0	0	0
Os02g0782366	0	0	0	13	7	4	4	0	8	4	12	0	16	10	7	4	0	0	0	12	3	0	4	0	0	0	0	0	0	0
Os07g0177000	132	130	77	277	164	62	116	108	69	126	85	116	0	91	241	291	75	273	101	45	87	154	128	138	146	86	60	148	35	89
Os05g0355200	2024	2221	1899	1689	2285	802	1484	2147	2042	1736	2112	1824	1485	1740	1741	2135	2349	1962	1887	2162	2221	1639	2684	2142	1847	3196	3075	2991	3502	3077
ENSRNA049445145	0	0	0	0	0	0	0	0	0	0	0	0	0	0	0	0	0	0	0	0	0	0	0	0	0	0	0	0	0	0
Os05g0141700	2148	2209	1795	2776	2948	2663	2863	1694	1894	2433	3424	3141	2383	4008	4941	2240	2362	2828	2132	2521	4004	2900	4061	4960	3040	1944	2137	2657	3028	3446
Os12g0500400	0	0	0	0	0	0	0	0	0	0	0	0	0	0	0	0	0	0	0	0	0	0	0	0	0	0	0	0	0	0
Os05g0521150	0	0	0	0	0	0	0	0	0	0	0	0	0	0	0	0	0	0	0	0	0	0	0	0	0	0	0	0	0	0
Os02g0808800	0	0	0	0	0	22	0	0	0	92	0	0	0	0	0	0	0	0	0	74	0	0	0	0	0	0	14	0	0	0
Os02g0647900	24	0	0	0	12	109	48	196	80	68	0	0	14	12	20	16	8	0	0	0	0	85	0	0	0	84	43	48	28	88
Os02g0816500	1939	2398	1981	1701	2691	1560	1891	2147	1805	1791	2232	1803	2107	2096	1757	1842	1763	2021	1652	2469	1686	1512	1861	2156	1318	2146	2064	2232	2193	1834
Os02g0135900	143	161	162	67	136	68	144	183	184	101	116	97	112	130	110	126	136	101	125	155	134	103	138	128	91	194	183	224	239	155
Os01g0691500	945	1268	1439	1526	975	899	1120	1098	1004	911	1001	994	1107	887	868	1340	1095	1232	1306	1006	633	701	1420	1014	1009	1096	1144	1070	1210	921
Os01g0685900	3164	3160	1067	1515	4481	1728	1312	1349	987	3060	3070	1917	2923	3573	1857	765	1553	730	1358	3421	3354	2955	3287	3958	1267	3530	3217	3759	5108	2346
Os03g0687400	0	0	0	0	0	0	0	0	0	0	0	0	0	0	0	0	0	0	0	0	0	0	0	0	0	0	0	0	0	0
Os02g0653200	8116	7159	5205	5771	8938	4235	4549	9446	5688	8812	9083	6569	6348	8621	8590	3810	8116	6322	7305	10140	7795	4485	11260	7578	4378	13124	12080	12474	17892	13264
Os08g0529501	0	0	0	0	0	0	0	0	0	0	0	0	0	1	0	0	0	0	0	0	0	0	0	0	0	0	0	0	0	0
Os05g0402900	1833	2277	1146	1691	3375	6999	3976	1973	1385	7506	2911	1469	2602	2759	5126	112	418	490	608	1576	5407	17690	4333	6807	4035	2395	3683	3249	4299	4188
Os10g0503800	4548	5621	6727	5406	3618	3554	4369	6400	8167	3181	6674	6744	5594	5259	4187	6656	7327	7504	6879	5472	5453	2184	7376	4415	6779	4870	3226	5827	2738	6103
Os01g0978000	2531	3243	2095	2170	2798	1517	2222	3128	2055	2693	2163	2086	2122	2751	1770	1780	1816	2040	1861	2319	2004	1789	2362	1973	1424	2323	2771	2219	2599	2546
Os08g0557600	21960	16963	17295	13100	14956	33389	26902	18790	21234	26971	15732	19428	15978	19888	21861	16678	20826	17913	16830	19221	14630	33331	10351	14702	8018	16261	14590	12401	14706	16094
Os04g0690100	2007	2012	967	1135	3425	338	491	1395	743	996	1540	1133	893	2022	1403	378	795	336	820	1768	1361	864	1812	1748	778	2209	2615	3015	4385	2679
Os05g0456401	33	48	37	13	50	29	64	42	67	54	48	56	12	39	24	27	61	28	44	20	39	14	23	27	18	44	62	45	39	57
Os01g0825166	0	0	0	0	0	0	0	0	0	0	0	0	0	0	1	1	0	0	0	0	0	0	0	0	0	0	0	1	0	0
Os11g0431100	0	0	0	0	0	0	0	0	0	0	0	0	0	0	0	0	0	0	0	0	0	0	0	0	0	0	0	0	0	0
Os01g0209700	0	29	36	362	75	735	532	120	24	557	0	0	25	0	70	0	0	44	0	0	376	202	128	493	271	0	35	64	0	0
Os08g0473800	0	0	0	0	16	86	87	0	0	85	0	0	0	29	58	0	0	0	0	0	99	88	0	125	0	0	0	0	0	0
Os06g0153100	96	102	24	181	28	16	18	52	84	28	319	88	326	142	79	28	139	138	36	104	28	24	48	12	0	16	12	32	52	0
Os03g0398250	137	232	56	103	67	4	12	256	217	48	275	43	166	82	145	45	159	58	36	181	92	44	126	64	45	157	249	164	280	241
Os07g0184633	0	0	0	0	0	0	0	0	0	0	0	0	0	0	0	0	0	0	0	0	0	0	0	0	0	0	0	0	0	0
Os09g0359500	0	0	0	0	0	0	0	0	0	0	0	0	0	0	0	0	0	0	0	0	0	0	0	0	0	0	0	0	0	0
Os06g0158900	66	59	52	57	65	91	64	340	185	107	80	164	81	147	159	66	74	111	47	117	145	95	121	80	59	318	176	173	243	136
Os05g0176300	361	330	380	300	360	122	289	272	378	386	402	386	334	313	260	537	341	372	305	332	272	62	409	215	453	291	169	253	142	225
Os02g0105100	9028	8189	7821	7942	9089	6536	6597	7743	7969	7960	8567	9664	8170	9411	8119	8842	9265	8763	8251	8882	9536	7813	9439	9237	7805	10595	8893	9681	9745	9921
Os02g0152600	1144	1271	1136	991	1312	514	756	939	907	990	1226	1303	1348	1700	919	990	976	1015	1027	1518	1140	946	1968	1742	1211	1208	1257	1320	1262	1213
Os09g0434500	84414	62084	97478	89590	67526	84707	75407	124740	101241	89998	59937	88376	62794	65768	98862	72858	77232	96565	96817	80568	35263	21072	35089	35900	30096	82509	88127	65488	69978	80458
Os11g0135350	0	0	0	0	0	0	0	0	0	10	0	0	0	0	0	0	0	0	21	3	0	0	7	0	0	0	9	0	0	0
Os04g0607450	37	48	50	98	63	14	15	49	9	12	17	16	30	61	20	74	65	76	49	67	20	10	27	28	42	39	54	40	29	37
Os05g0414100	1698	2065	1955	3168	2000	3474	3982	1830	1701	2158	1865	1786	1787	1714	1916	1901	1692	2399	1792	1810	2854	3422	2636	3365	2240	1932	2339	2034	2011	1798
Os10g0176700	185	276	124	155	259	105	112	205	208	238	220	150	229	178	117	124	135	91	148	143	282	129	215	171	192	346	433	288	405	258
Os12g0161900	22	41	14	32	50	63	0	69	30	12	170	250	390	251	361	117	197	113	245	343	20	20	24	0	0	256	213	188	224	193
Os01g0630900	0	0	12	0	0	0	0	0	0	0	27	0	0	0	0	0	0	0	0	0	0	0	0	0	0	5	0	0	0	0
Os08g0530500	715	709	480	465	758	282	440	706	1124	367	698	772	655	717	624	767	690	651	651	685	423	375	661	530	365	567	683	784	704	612
Os03g0324200	10982	9142	12175	8476	9074	10144	11073	8297	11525	12794	9850	11433	7925	9001	9314	11364	9675	10024	12875	9889	11125	16887	9130	9939	10440	8474	7028	8908	7620	9946
Os01g0833500	1441	1637	493	360	1760	2375	1714	1348	761	2725	1220	1071	1002	1669	1134	481	831	294	712	1689	2768	3846	1680	2953	807	1626	1531	1841	2312	2630
Os11g0488900	1163	1190	1614	1349	1386	82	279	857	1187	1045	972	1250	644	575	481	1336	1563	1276	1748	1183	265	363	953	211	499	709	555	793	825	775
Os05g0310750	329	350	284	379	336	159	217	276	259	248	271	197	159	222	181	208	204	247	249	227	213	212	325	202	198	242	363	274	332	330
Os06g0683925	17	0	12	0	34	0	0	0	0	0	0	0	0	45	19	15	0	0	0	0	0	0	14	0	0	44	0	0	18	0
Os10g0435900	0	0	0	0	0	0	0	0	0	0	0	0	0	0	0	0	0	0	0	0	0	0	0	0	0	0	0	0	0	0
Os01g0377000	628	648	939	622	366	60	216	483	825	254	621	1032	707	636	573	1408	957	712	1128	540	1073	522	1122	861	1234	736	304	668	340	699
Os11g0201329	0	0	0	0	0	0	0	0	0	0	0	0	0	0	0	0	0	0	0	0	0	0	0	0	0	0	0	0	0	0
Os07g0280600	32	39	27	84	10	13	26	26	31	56	17	13	13	27	17	43	32	33	20	17	20	7	43	32	58	18	10	32	9	8
Os01g0178700	1018	1007	1068	715	636	1495	1626	844	973	948	757	937	879	807	1032	955	952	1047	894	725	1230	1873	693	1026	881	748	566	524	535	563
Os08g0237000	27132	26738	12217	33269	33978	22502	24809	38417	20823	29494	30688	25955	32893	39885	40406	9193	14708	14723	13899	28343	49431	56801	49691	64707	31944	42862	52618	44730	63395	72291
Os01g0253600	1585	2010	2055	1588	1743	673	1167	1623	1523	1001	1521	1464	1456	1569	1382	1723	1975	1670	1612	1760	1027	894	1303	1315	822	1548	1188	1409	1533	1029
Os07g0204900	3934	3697	5213	4645	4460	2709	3710	4183	4107	3169	4388	4515	3630	4400	3632	4516	3987	4723	3784	3683	3069	2794	4192	3724	3191	4309	3838	3921	3821	3562
Os02g0137100	3571	3724	5060	4488	3634	2557	3203	2517	2924	3648	3947	4235	3968	3346	3055	3930	3975	3967	4045	3282	4003	4646	4724	3459	4173	3708	2993	3500	2474	2614
Os07g0607400	112	184	140	363	157	197	152	27	107	268	132	161	79	77	64	376	137	504	312	171	93	1000	210	160	112	52	62	175	118	80
Os11g0441550	0	0	0	0	0	0	0	0	0	0	6	4	15	10	0	5	12	30	23	31	0	0	0	0	0	0	0	0	2	0
Os08g0556550	1033	1339	1309	1427	1218	1199	1483	1184	1015	1188	1213	1220	1228	1094	1004	1179	1016	1508	1146	1065	1053	1047	1718	1276	1216	1186	1067	1158	1037	1199
Os12g0165766	12	12	16	40	22	4	0	11	20	16	31	21	29	24	13	31	30	28	25	28	12	7	42	13	26	23	19	22	27	28
Os11g0284950	0	0	0	0	0	0	0	4	0	0	24	9	22	25	13	6	10	24	0	15	0	0	0	11	0	15	0	0	13	9
Os09g0459450	119	123	94	116	118	23	33	110	210	58	166	144	205	146	120	95	121	102	153	84	24	97	88	40	34	249	156	135	163	128
Os06g0515400	0	0	0	0	0	0	0	0	0	0	0	0	0	0	0	0	0	0	0	0	0	0	0	0	0	0	0	0	0	0
Os05g0118800	778	803	1103	1036	825	423	850	894	821	639	801	761	605	740	707	948	954	1094	766	764	296	240	641	447	464	530	378	490	459	517
Os12g0489800	160	261	246	195	264	148	230	246	200	186	189	162	146	227	185	278	204	172	159	192	136	108	244	154	184	235	284	176	200	184
Os02g0321600	0	48	12	8	205	16	27	523	32	76	40	16	0	166	22	0	28	0	16	316	238	216	32	471	16	1563	742	1067	1120	811
Os07g0552800	902	461	708	106	134	252	368	241	702	153	1174	1602	1653	823	2040	1052	1224	385	863	948	377	132	119	332	236	387	267	229	200	203
Os02g0139100	1448	1678	1362	1034	1784	1920	1928	1883	1180	1755	1128	1469	1256	1524	1536	1425	1604	1178	1393	2028	1332	1652	1113	1288	586	1797	2100	1841	1717	1573
Os07g0160050	7	35	38	22	22	18	0	20	25	13	19	0	0	0	6	79	23	6	0	11	23	0	0	13	5	4	0	0	70	30
Os03g0318025	0	0	0	0	0	0	0	0	0	0	0	0	0	0	0	0	0	0	0	0	0	0	0	0	0	0	8	0	0	0
Os12g0129350	90	104	130	126	156	211	124	146	107	181	159	78	131	55	123	54	70	107	59	88	58	55	20	62	43	112	93	58	100	51
Os11g0134400	105	87	112	55	91	0	42	22	54	27	63	60	38	88	35	151	42	110	36	36	57	64	141	47	30	55	26	73	50	80
ENSRNA049467328	0	0	0	0	0	0	0	0	0	0	0	0	0	0	0	0	0	0	0	0	0	0	0	0	0	0	0	0	0	0
Os11g0440200	237	192	70	69	226	87	70	375	81	256	99	60	60	48	80	24	66	38	30	109	89	46	82	28	24	186	186	208	183	55
Os01g0893400	469	330	726	1081	317	1039	1578	661	525	661	423	632	547	590	503	1283	678	1634	563	441	825	485	664	968	1113	227	172	345	92	195
ENSRNA049448047	0	0	0	0	0	0	0	0	0	0	0	0	0	0	0	0	0	0	0	0	0	0	0	0	0	0	0	0	0	0
Os12g0244100	5934	5910	6112	5232	5947	4507	6823	6506	7323	7094	6194	7442	6573	6632	6506	7392	7355	7324	6716	7068	8251	10701	6152	8446	6298	6909	6139	6908	7224	6972
Os05g0357200	2800	3593	2928	2713	3115	1599	2432	2737	2628	2642	3032	3104	3112	3019	2443	2801	3020	3301	3011	3103	3547	4800	3918	3395	3423	2850	2630	3044	3125	2968
Os03g0283100	3854	3354	4988	2803	2376	1093	3116	3822	5141	1071	3066	5270	4356	2601	4735	5257	4280	3640	4867	3063	1392	912	1640	1753	1135	2711	1979	1893	1654	2298
Os03g0247300	2477	2475	2593	2003	2507	1213	1545	1804	2132	2094	3634	3669	2900	2694	2769	3866	3424	3350	3898	3692	1857	1122	1686	1637	1502	1886	1669	2049	2052	2127
Os11g0659400	774	1021	862	718	1053	537	724	741	782	544	919	982	855	1100	695	934	860	921	762	774	1583	1243	2572	1886	1853	1971	2075	2024	1930	1824
Os11g0134500	2232	2775	2048	1891	4225	4128	2636	1897	1472	2932	3222	2667	2269	3138	3023	1641	2350	2484	1972	3841	1994	1347	2415	1983	2293	2806	4199	2804	3078	2247
Os01g0675933	0	0	0	0	0	0	1	0	0	0	0	0	0	0	0	0	0	0	0	0	0	0	0	0	0	0	0	0	0	0
Os07g0272700	0	0	0	0	0	0	0	0	0	0	0	0	0	0	0	0	0	0	0	0	0	0	0	0	0	0	0	5	0	0
Os02g0323600	1014	988	485	609	1425	420	704	681	780	1350	505	844	373	899	1050	346	947	951	637	1055	738	402	972	530	358	479	561	589	944	652
Os01g0935700	2994	2711	3479	2303	2363	1774	2663	2443	2410	2393	2728	3279	3140	3048	2829	4400	3586	3482	3234	2663	2848	2533	2484	3256	2414	3109	2678	2782	2755	2611
Os02g0264800	1404	1895	454	406	2283	558	589	1849	506	1537	1398	884	1031	2841	780	320	1124	280	575	2927	2336	1864	1581	3024	566	2681	2595	2658	3434	3068
Os03g0425800	4194	4740	4912	5432	4391	6471	6651	4696	4487	5299	4792	5125	4576	4964	5018	4644	4194	5275	4428	4155	5531	6069	5159	5623	5048	5270	4278	4954	4037	4369
Os02g0126800	3566	3941	4266	3228	4538	1355	2662	3092	3670	3086	4423	4786	3435	4592	3889	5027	4405	4639	4704	5544	3896	3651	3892	3904	3633	3226	3850	4437	4804	4252
Os09g0129450	318	274	443	431	339	402	213	302	257	182	244	334	253	284	247	310	400	216	241	349	182	206	448	250	197	492	343	338	386	296
Os05g0245700	140	227	304	339	232	100	73	235	156	156	154	127	221	131	68	143	155	225	260	132	64	76	514	124	208	168	124	172	106	202
Os02g0215500	123	167	134	101	167	105	90	120	121	50	48	22	38	71	26	45	52	116	72	27	76	90	246	112	119	322	194	211	188	114
Os06g0474300	690	586	146	40	279	121	40	108	276	519	398	318	440	148	339	126	208	16	275	436	478	48	9	56	112	243	128	112	307	188
Os03g0293500	41023	27389	58157	33007	42999	40766	29584	29838	30066	59041	38524	45696	42983	38319	64191	39977	56138	43431	105417	85797	23623	12173	15388	22430	14465	28842	29012	39899	43412	32303
Os02g0228900	1223	1562	723	1008	1879	662	523	821	444	1542	1681	855	1173	1153	890	278	898	341	462	1476	900	497	1336	695	593	2117	1917	2276	2825	1583
Os05g0257333	24	13	32	48	60	148	172	113	28	132	56	28	28	48	45	55	24	42	40	36	52	687	68	51	36	75	64	57	88	102
Os06g0256300	1860	1698	1933	2098	2265	7589	7033	3365	1858	5500	2196	2811	2096	3396	4759	2199	2168	2703	1636	2522	6684	3568	2311	9218	3646	2846	2807	2713	3578	2643
Os05g0110925	32	2	10	28	4	19	26	24	24	36	12	7	25	0	18	6	9	26	13	15	13	31	16	3	5	20	23	13	0	14
Os01g0901650	0	0	0	0	0	0	2	0	0	0	0	0	0	0	0	6	0	0	0	0	0	0	0	0	0	0	0	0	0	0
Os07g0537400	125	126	150	108	178	250	0	140	142	216	152	118	157	157	152	72	130	144	128	157	130	168	136	110	69	85	116	113	117	114
Os01g0871150	8	13	0	15	13	5	0	0	12	13	15	0	21	9	9	0	9	18	12	0	0	8	0	0	0	0	17	10	0	8
Os09g0286501	0	0	0	0	0	0	0	0	0	0	0	0	0	0	0	0	0	0	0	0	0	0	0	0	0	0	0	0	0	0
Os04g0458200	7327	6008	6762	9160	7406	5943	8090	7105	6586	6677	5338	5431	4659	6078	5952	6314	6739	9095	6896	7203	6001	5152	6647	6179	4561	5512	5779	6303	6750	5550
Os10g0534801	0	0	5	0	0	0	5	0	0	4	0	0	0	0	0	0	5	0	0	0	5	60	0	0	0	0	0	5	0	0
Os07g0204800	1217	1405	1998	1802	1468	1193	1528	1212	1479	1076	1639	1645	1539	1518	1276	2368	1782	2248	2117	1777	1216	1663	1794	1319	1277	1912	1731	1564	1723	1775
Os04g0102700	7265	6365	8439	4396	5115	5299	6018	6366	7408	6751	5782	7595	5645	5610	7048	7873	8112	6451	7696	5931	6101	4037	4073	5034	4478	7436	5507	5092	5080	5745
Os04g0191000	0	0	0	0	0	0	0	0	0	0	0	0	0	0	0	0	0	0	0	0	0	0	0	0	0	0	0	0	0	0
Os06g0704600	2272	2441	2996	2162	2422	1889	2117	3160	2839	2534	2675	3096	2349	2479	2684	3038	2900	2932	2846	3146	2650	2000	2271	2450	2303	3676	3143	2627	3296	3179
Os01g0125600	1800	1806	835	1131	2353	1047	623	1583	1101	1732	2136	1270	1670	2287	1291	909	1323	684	972	2057	1785	1769	2029	1851	952	4495	3874	3608	4162	2524
Os08g0214900	116	148	112	200	76	21	68	126	152	72	21	56	0	32	36	72	48	44	88	81	76	120	214	61	96	112	128	96	108	76
Os02g0253601	0	0	0	4	0	0	0	0	0	0	0	0	0	0	0	0	0	0	0	0	0	0	0	0	0	0	0	0	0	0
Os05g0508750	1079	904	1037	660	779	1349	759	835	766	786	812	1166	789	691	1135	1102	734	848	1313	791	1009	900	1062	974	915	706	555	923	786	889
ENSRNA049474657	0	0	0	0	0	0	0	0	0	0	0	0	0	0	0	0	1	0	0	0	0	0	0	0	0	0	0	0	0	0
Os07g0114550	0	0	0	0	0	0	0	0	0	0	0	0	0	0	0	0	0	0	0	0	0	0	0	0	0	0	0	0	0	0
Os11g0656000	0	0	0	0	0	0	0	0	0	0	0	0	0	0	0	0	0	0	0	0	0	0	0	0	0	0	0	0	0	0
Os11g0170400	88	135	96	141	107	102	106	129	87	99	93	103	151	107	119	155	79	125	111	98	101	133	93	119	63	66	81	102	82	87
Os08g0280200	200	189	102	172	402	80	212	210	44	275	195	134	115	281	165	72	117	175	130	147	102	36	55	72	44	72	169	188	383	106
Os01g0550100	7748	8360	8455	5926	8161	6799	6971	7383	6839	7532	8628	9573	9616	8873	8482	7712	8870	6434	7768	9461	8447	6640	6799	8228	5251	10236	8542	7717	8347	7946
Os04g0161100	204	174	187	249	343	417	148	396	200	174	1059	317	990	588	704	152	379	250	238	426	172	312	368	384	321	519	568	435	531	94
Os04g0477500	1977	1671	2167	1444	1921	1707	1946	1299	1671	2386	1924	2212	1692	2003	1803	2370	2049	2167	2215	1807	1969	1951	2140	2227	2236	2478	1516	1859	1706	1835
Os04g0449450	188	341	229	242	277	431	489	287	247	335	216	269	154	298	176	244	206	263	207	301	357	439	250	290	266	211	218	353	349	308
Os01g0182600	169992	164978	196428	209677	150430	174645	183866	151755	172567	166963	156637	180448	148117	147312	138811	227255	165930	241799	196611	152925	129806	119375	170237	141183	156203	132907	109125	121932	102314	125568
Os04g0665600	997	881	1304	1142	1101	824	973	447	567	753	1148	1438	3079	569	881	1222	756	847	1121	908	1489	623	1892	1126	1142	391	413	871	371	472
Os01g0124550	0	0	0	0	0	0	0	0	0	0	42	0	0	41	0	0	0	11	0	0	0	0	0	0	0	0	0	0	0	0
Os02g0199950	0	0	0	5	0	0	7	4	3	0	7	0	7	7	0	0	10	10	9	5	0	4	0	0	0	0	0	7	0	4
Os07g0535800	881	1237	1360	777	839	2953	3904	1070	1375	1710	619	695	698	645	855	1093	982	1154	816	733	1487	3814	769	1571	654	718	526	780	626	962
Os04g0678200	10453	9298	9724	10116	8562	3857	4750	5620	8605	8048	9191	7553	5566	6823	7167	8511	7913	9785	7312	7159	5578	3387	10061	4842	6032	4705	5376	6206	6256	5597
Os07g0599000	4425	4164	3613	2783	5199	2308	2577	2820	2756	3384	4051	3782	3703	4541	3331	3246	3622	2754	3234	4296	3760	2121	3592	4004	2560	5119	4668	5439	6075	3810
Os06g0111300	386	480	563	488	398	128	420	623	718	170	250	463	245	264	462	458	464	641	586	282	455	254	772	696	533	529	621	551	478	589
Os01g0106500	1129	1229	981	840	1610	491	646	791	898	614	1531	1328	1446	1323	1025	1240	1136	1166	1097	1423	1036	696	1760	1185	1355	1422	1712	1763	1734	1275
Os06g0594100	5762	6720	7581	5406	5065	2547	5030	5395	6481	2820	4890	6519	4810	4943	5141	6306	5256	5520	4740	5035	5437	4779	6628	5900	5300	7265	6924	5646	5566	6525
Os03g0857600	3061	2227	1327	1659	4427	779	697	1707	1025	2282	3686	2050	2446	4040	2297	827	1917	1010	1621	3016	3573	1623	3685	3285	1553	3810	5116	4947	8070	4999
Os05g0324400	50	103	2	5	14	30	13	4	27	0	40	0	67	232	22	100	13	57	29	17	6	0	116	78	12	16	12	156	16	8
Os03g0740900	31	68	23	26	21	101	144	87	7	133	19	37	18	22	22	51	39	14	17	7	27	454	54	34	8	34	23	16	35	21
Os11g0160900	0	0	0	0	0	0	0	0	0	0	46	30	28	0	0	0	0	53	0	0	0	0	0	0	0	0	0	0	0	0
Os07g0182100	3274	3445	3803	3919	3396	2147	5147	4194	3372	3233	3035	3325	3645	3014	2561	2970	3493	3175	4073	4501	3288	6876	2703	3016	2237	3069	2748	3124	3348	2851
Os10g0130300	0	0	9	1	0	0	0	0	0	0	0	4	0	8	0	4	6	8	18	0	0	0	0	0	0	0	0	0	0	0
Os03g0406100	843	865	1102	748	855	73	339	454	878	412	709	604	292	495	392	648	452	881	446	610	383	1028	964	398	502	356	541	738	765	477
Os07g0479400	695	607	679	313	507	539	707	670	674	646	395	574	583	397	409	594	499	401	547	641	451	610	352	647	464	685	644	441	489	548
Os07g0123601	857	1105	872	1027	920	464	829	897	604	754	834	971	847	869	803	857	851	1039	813	847	824	602	1038	669	464	663	844	986	1218	752
Os06g0548150	0	0	0	0	0	0	0	0	0	0	0	0	0	0	0	0	0	0	0	0	0	0	0	0	0	0	0	0	0	0
Os11g0130400	425	555	632	752	397	153	827	471	757	428	343	818	575	627	847	570	604	879	497	413	479	179	348	447	445	326	166	315	360	266
Os08g0367300	695	208	584	271	206	147	272	92	1087	151	4529	4512	4367	3851	2273	5224	3373	6202	4556	4043	3633	2462	5899	3877	4941	3660	4140	3913	3301	4057
Os04g0467901	2355	2169	480	958	3346	989	803	1175	643	1734	2474	1228	2064	3333	1141	503	1205	435	674	2471	2854	2010	1935	2731	911	2322	2396	2398	3548	2047
Os12g0548300	1120	1294	1297	1087	1370	695	927	1456	1177	1038	1097	1028	1081	1084	1088	744	975	801	977	1076	984	898	1138	1233	729	1254	1638	1460	1381	1333
Os03g0141000	13191	14496	8465	9126	19767	6124	9110	10591	6912	10615	15434	10487	13370	16489	10767	6704	10159	8596	8169	17117	11328	10259	11283	13527	6504	14026	15327	15328	16959	12394
Os03g0693800	0	0	0	0	0	0	0	0	0	0	0	0	0	0	0	0	0	0	0	0	0	0	0	0	0	0	0	4	0	0
Os07g0168700	72	64	36	24	79	24	20	28	20	28	68	16	55	84	36	52	34	45	84	72	48	27	68	32	16	72	40	44	60	40
Os03g0659350	635	456	370	168	532	310	60	688	466	414	514	567	880	437	457	1064	703	776	758	771	412	212	272	459	251	634	517	269	491	487
Os02g0516301	0	0	0	0	0	0	0	0	0	0	0	0	0	0	0	0	0	0	0	0	0	0	0	0	0	0	0	0	0	0
Os10g0495300	13880	12498	15277	10417	11982	11318	9725	10880	13832	11670	12735	16615	11591	13105	13683	15375	14372	13458	15275	13830	11723	8865	9607	10032	8652	11374	9027	10452	11286	10580
Os03g0830500	0	24	26	234	22	171	240	97	0	216	30	61	48	144	107	47	48	97	32	46	438	170	216	221	72	67	29	77	76	159
Os07g0115200	0	0	0	0	0	0	0	0	0	0	0	0	0	0	0	0	0	0	0	0	0	0	0	0	0	0	0	0	0	0
Os10g0407400	342	564	713	470	245	201	395	223	285	126	260	421	354	300	279	853	471	809	531	337	116	149	221	247	159	109	148	185	115	142
Os06g0215950	0	0	0	0	0	0	26	0	0	0	0	0	0	0	23	0	0	0	0	0	28	0	0	0	0	0	0	0	0	0
Os01g0100900	8576	7010	9943	5814	5701	5570	6216	9137	9826	6694	7391	9090	7400	7056	10115	9110	8602	7239	8800	6765	5528	4315	4949	5459	4645	7840	7003	5416	5909	7469
Os03g0689833	156	136	336	183	135	234	196	206	268	235	225	362	353	244	305	259	306	255	370	188	237	140	173	193	297	177	75	145	138	154
Os03g0133825	363	239	332	444	249	563	242	103	177	196	630	461	411	540	254	435	381	138	208	96	816	1708	448	453	759	402	138	212	152	247
Os12g0596850	14	15	18	33	0	11	28	26	28	30	20	9	20	16	17	8	23	21	7	0	13	14	32	19	16	0	25	19	11	0
Os04g0275100	289	192	431	138	186	164	248	507	539	195	184	249	391	228	283	487	377	429	475	204	308	112	168	292	306	368	147	147	99	210
Os04g0268700	981	718	379	532	1114	465	334	440	446	776	1337	402	1168	438	804	248	486	222	421	997	477	240	305	385	196	456	632	470	840	317
Os04g0456900	80	80	42	116	50	20	63	18	69	38	84	206	60	182	146	68	49	185	64	44	0	30	29	8	0	0	0	8	23	22
Os08g0546800	869	1014	1477	741	700	191	387	542	601	998	922	644	710	722	319	1607	454	1256	655	920	183	240	100	32	74	160	124	306	211	196
Os04g0475900	0	4	9	3	0	7	5	0	12	5	0	0	0	12	0	13	9	5	5	0	8	4	0	0	13	0	0	0	9	0
Os07g0580800	116	152	116	274	178	26	176	260	139	162	172	164	175	243	204	96	192	179	112	235	214	511	196	506	195	152	188	252	295	218
Os04g0663600	0	0	0	0	0	0	0	0	0	0	0	0	0	0	0	0	0	0	0	0	0	0	0	0	0	0	0	0	0	0
Os02g0828200	12	28	16	16	4	40	20	9	24	32	153	85	107	74	69	99	68	36	81	68	20	25	16	5	0	43	16	103	60	43
Os10g0498300	62	76	62	63	75	15	34	65	131	68	58	112	58	38	94	89	89	72	101	74	0	47	62	41	36	88	73	0	89	97
Os06g0684000	2536	2919	2872	1883	2120	1303	1755	2320	4095	1179	2006	2834	2359	2423	2337	3024	2677	2162	2044	1949	1966	1630	1736	1804	1700	3051	2298	1991	1966	2200
Os05g0203500	0	0	0	0	0	0	0	0	0	0	0	0	0	0	0	0	0	0	0	0	0	0	0	0	0	0	0	0	0	0
Os04g0412100	48	69	76	80	12	44	68	66	44	44	12	112	17	64	72	316	109	101	100	79	56	142	28	35	28	21	12	36	40	67
Os10g0139500	30	31	49	44	32	0	21	63	50	21	112	154	62	114	83	94	125	153	69	99	32	19	37	48	21	53	26	65	36	45
Os11g0126250	0	0	0	0	0	0	0	0	0	0	0	0	0	0	0	0	0	0	0	0	0	0	0	0	0	0	0	0	0	0
Os03g0836900	0	0	0	0	0	0	0	0	0	0	0	0	0	0	0	0	0	0	0	0	0	0	1	0	0	0	0	0	4	0
Os04g0119300	667	610	897	725	717	360	670	469	626	619	520	573	309	486	307	531	453	590	419	463	762	665	1068	831	817	754	821	859	919	811
Os04g0348400	854	958	948	663	974	520	604	991	853	850	945	1040	769	726	858	994	931	740	846	1043	572	622	546	579	426	554	695	798	625	767
Os08g0517150	0	0	0	0	0	0	0	0	0	0	0	0	0	0	0	0	0	0	0	0	0	0	0	0	0	0	0	0	0	0
Os05g0573900	247	339	149	103	454	123	103	171	47	250	262	199	305	392	180	34	168	107	113	276	338	376	353	240	76	313	362	324	429	228
Os03g0361500	0	0	0	0	0	0	0	0	0	8	482	459	631	499	538	466	551	482	382	339	604	94	601	415	293	494	414	455	395	565
Os12g0528801	791	732	825	1014	839	383	780	849	691	716	844	851	854	810	731	938	896	1164	676	1046	487	457	935	768	476	687	726	653	876	728
Os02g0683100	0	0	88	0	0	25	0	0	0	0	0	0	0	29	16	0	0	0	0	27	0	0	0	0	0	20	0	0	53	0
Os02g0193967	4	0	16	6	4	5	3	17	8	5	0	0	4	0	0	0	0	0	4	4	4	0	0	4	10	7	8	6	3	4
Os06g0611400	0	0	0	0	0	0	0	0	0	0	0	0	0	0	0	0	0	0	0	0	0	0	0	0	0	0	0	0	0	0
Os02g0495900	2320	2200	1673	1593	2077	1062	1675	1656	1331	1668	2050	1778	1838	1995	1584	1627	2463	1893	1688	2529	1286	1276	1739	1812	1162	2228	2057	2112	2089	1698
Os06g0264750	88	0	88	59	0	0	90	0	113	0	36	0	0	42	116	106	0	0	0	0	0	23	0	0	0	0	0	46	56	0
Os06g0237900	247	226	221	279	465	108	174	360	305	231	321	233	161	414	226	161	267	301	219	349	409	208	417	350	163	351	368	402	443	347
Os11g0246300	5	29	88	0	0	0	40	0	34	0	168	356	469	107	223	413	369	526	448	190	2302	963	2922	1546	2433	2048	1891	2493	1726	1793
Os04g0625100	407	419	204	208	485	216	146	146	139	324	382	178	295	315	288	187	268	101	139	334	241	204	436	368	189	390	455	422	409	232
Os01g0965000	141	179	124	175	120	216	112	123	161	179	203	249	139	204	141	249	136	183	193	191	138	244	114	185	137	156	119	144	162	133
Os08g0126350	23	7	26	30	21	0	0	17	17	11	19	14	18	20	6	27	28	23	40	17	4	0	12	0	0	8	13	19	22	10
Os05g0568100	167	232	254	86	46	71	100	317	236	46	65	112	100	88	142	193	161	120	295	48	29	98	0	48	55	130	23	124	81	96
Os06g0199000	695	380	296	100	104	424	429	247	156	582	303	493	864	184	471	442	489	308	665	387	494	76	76	374	407	188	100	311	136	336
Os08g0107900	2362	2656	2262	1864	2905	940	2084	2187	1587	1885	3131	2295	2411	3035	2409	2187	2660	2654	2297	3365	1977	1804	2119	2015	1540	1728	2216	2430	2449	1807
Os09g0334500	5063	5619	5625	26070	7311	37270	41080	5487	4704	20394	6268	19654	9901	20558	24095	4404	3399	17215	5162	4225	41629	30368	13100	44917	31351	4224	2735	5875	5054	7360
Os02g0531600	3029	3670	4062	1608	3514	1757	1233	1602	2048	280	6443	1418	2842	1071	975	2445	4617	7197	2100	3128	107	48	270	365	138	570	1647	582	2285	247
Os12g0145700	9559	8721	7578	5662	10292	8068	7022	8657	5825	12181	9502	8222	8582	10087	8490	6489	8828	6141	6662	13362	8686	8545	6461	8342	4485	10642	10789	10915	12478	10072
Os03g0158250	129	189	62	50	121	105	45	42	110	111	76	284	124	124	109	138	162	57	94	52	147	71	36	129	75	101	49	126	154	77
Os03g0807150	7	4	0	0	13	0	0	0	0	0	0	0	4	5	6	0	4	0	0	14	0	0	0	0	0	0	0	11	13	8
Os07g0170200	0	0	0	0	0	0	0	11	0	11	0	0	0	0	7	0	0	0	11	0	0	3	3	0	0	0	0	0	7	0
Os01g0817900	89	13	55	78	21	0	18	53	49	36	24	72	41	58	19	53	38	48	68	19	36	17	44	0	51	39	87	92	82	44
Os01g0677900	898	1055	1322	1473	977	552	1209	745	1627	800	541	704	320	777	583	1226	844	3625	1221	663	1012	476	1272	871	812	657	470	837	512	665
Os02g0549533	0	0	0	0	0	0	0	0	0	0	0	0	0	0	0	0	0	0	0	0	0	0	0	0	0	0	2	0	0	0
Os08g0369300	1200	1242	1232	1348	1310	709	1150	1348	1000	722	950	1033	1113	978	860	1072	1172	1262	1142	1393	894	760	1190	874	703	1143	1163	1219	1126	946
Os01g0704100	35291	15739	32867	10815	7281	33550	35840	10874	23899	17810	20116	39100	12151	14096	23590	52708	30258	14561	43804	15070	35698	4128	3358	21885	25330	11268	2174	4884	3770	6228
Os10g0518150	527	1087	827	1425	789	460	876	867	695	793	729	596	641	852	646	824	587	1236	791	776	387	742	1132	649	553	531	740	569	583	459
Os09g0369000	10507	10024	10045	11159	9710	8763	9067	8578	11340	8148	8319	11240	9098	9275	7423	10166	9174	10077	8812	8279	9154	5630	10428	8449	11012	11816	7358	8881	8681	8211
Os06g0729900	922	969	844	1168	865	8550	8442	1476	1140	3212	839	1244	929	1625	2220	810	955	1174	824	891	2985	3381	1158	4898	1363	1128	866	1157	884	1188
Os05g0550000	1928	1895	3155	3674	2424	825	1731	1414	1737	1968	2475	2348	1893	1349	1415	1477	1467	1415	1940	1192	3160	2516	4251	1969	4034	1101	1042	1911	1333	1734
Os06g0233950	0	0	0	0	0	0	0	0	0	0	0	0	0	0	0	0	0	0	0	0	0	0	0	0	0	0	0	0	0	0
Os05g0432650	0	0	2	0	0	0	3	0	0	0	0	0	0	0	0	0	0	0	0	0	0	0	2	0	0	0	0	0	0	0
Os10g0491100	0	0	0	0	0	0	0	0	0	0	0	0	0	0	0	0	0	0	0	0	0	0	0	0	0	0	0	0	0	0
Os03g0116000	1666	1478	1359	1193	1884	957	1269	1182	999	1224	1190	1190	1400	1368	993	1217	1372	1329	1081	1436	1552	976	1494	1626	1245	1635	1561	1557	1736	1297
Os04g0546400	1716	2051	2320	2022	1724	1273	1911	1923	1962	1473	1720	2393	1773	1956	1921	2452	2143	2755	2042	2175	1571	1345	1846	1883	1741	1941	1527	1599	1934	1609
Os08g0352400	0	0	0	0	0	0	0	0	0	0	0	0	0	0	0	0	0	0	0	0	0	0	0	0	0	0	0	0	0	0
Os02g0500250	0	0	0	0	0	0	0	0	0	0	0	0	0	0	0	0	0	0	0	0	0	0	0	0	0	0	0	0	0	0
Os05g0540900	530	396	546	425	0	381	1175	621	669	255	365	541	137	448	820	917	319	772	180	572	1080	2156	869	722	842	338	293	398	201	726
Os03g0626650	75	85	106	93	85	82	85	161	137	91	104	136	128	70	87	79	152	143	143	104	114	31	67	124	42	81	56	93	52	92
Os12g0233600	1890	2051	2086	2361	2100	1635	1967	1605	1932	1602	1836	2051	1524	1765	1397	1754	1692	2201	1710	1605	1478	1287	2178	1694	1571	1703	1536	1577	1439	1495
Os09g0413700	1155	1423	1156	837	1022	595	856	1523	1302	633	796	744	1012	709	835	915	947	749	999	875	791	1297	702	983	641	1389	1299	1036	1059	1131
Os08g0552000	150	131	84	61	300	64	87	144	44	108	301	171	204	373	177	70	64	53	109	278	288	300	108	220	108	93	253	133	173	153
Os08g0516200	0	0	0	0	0	0	0	0	0	0	0	0	0	0	0	0	0	0	0	0	0	0	0	0	0	0	0	0	0	0
Os01g0740150	5	0	8	6	2	9	6	10	6	4	0	1	1	6	2	3	3	5	0	3	0	0	0	0	0	0	0	0	3	0
Os01g0851000	301	344	215	249	348	246	251	226	309	306	450	378	403	492	342	237	400	354	358	303	764	576	627	619	852	396	401	505	354	355
Os08g0525600	18808	17952	15232	10082	20145	11031	12620	12330	10791	14314	18944	17317	19126	19338	15519	18184	21203	14435	17114	21876	13578	10696	10340	11154	7004	21660	20007	20948	23567	17087
Os10g0509700	150	60	104	28	104	28	20	112	109	48	68	8	84	40	24	79	48	36	36	36	12	12	84	20	9	52	84	60	57	40
Os12g0174300	76	110	98	84	152	28	40	68	52	159	116	53	84	174	60	73	112	56	88	170	59	64	96	132	57	184	175	132	204	138
Os01g0812850	0	0	3	0	8	9	0	24	0	9	4	0	3	7	7	0	0	0	12	13	4	4	0	4	0	28	59	40	19	24
Os06g0184600	0	0	0	0	0	0	0	0	0	0	54	31	20	64	58	16	4	24	14	16	0	0	0	0	0	0	0	0	0	0
Os05g0493800	13191	10329	8919	13291	6555	2710	6692	5284	10610	3418	6255	8436	6313	5439	2682	12723	5188	7656	4995	4514	2870	377	4207	2337	4263	2202	849	3367	2208	2224
Os06g0666600	349	658	177	113	471	38	137	147	146	146	314	174	218	583	193	173	175	59	124	185	429	399	371	377	175	578	527	540	616	511
Os05g0449500	14239	13976	21480	15968	13671	7127	8782	12914	17777	11927	15152	18358	12613	13063	13163	17940	16979	18169	20015	15464	12261	7785	13959	10861	13050	13688	11550	13599	11519	14314
Os04g0404800	16208	12986	12741	10041	6045	6686	8867	14230	20383	9588	10463	10013	10966	8494	13078	13803	13541	11058	10820	9779	11340	6621	7766	9810	8481	12158	8262	8177	8375	11161
Os04g0585050	47	96	238	710	188	4099	6365	183	168	4113	209	541	177	699	970	74	38	361	53	83	2519	13274	841	4298	2208	133	85	175	115	113
Os03g0257700	234	219	318	234	215	122	186	189	491	102	266	273	136	205	115	226	156	162	145	104	138	20	252	63	225	117	91	92	33	51
Os01g0205100	1510	1526	1507	1594	1838	1010	1450	1498	1465	1181	1760	1669	1533	1802	1258	1630	1382	1676	1280	1582	1358	1228	1802	1490	1438	1583	1643	1754	1799	1569
Os08g0289266	0	0	0	0	0	0	0	0	0	0	0	0	0	0	0	0	0	0	0	0	0	0	0	0	0	0	0	0	0	0
Os02g0251200	137	255	248	363	288	327	193	179	248	138	323	292	260	262	240	308	296	270	387	247	156	113	299	211	272	225	245	207	205	300
Os01g0210300	76	154	39	81	154	92	57	61	30	70	178	50	111	86	126	36	80	23	36	121	76	56	66	76	84	179	187	261	363	49
Os07g0555850	13	40	45	0	12	8	0	3	75	4	0	0	0	0	0	0	0	0	0	0	0	0	0	0	0	0	0	0	0	0
Os03g0333500	55	79	66	64	77	42	49	77	28	64	77	46	80	56	39	26	39	34	34	52	24	41	58	42	28	74	57	70	82	70
Os09g0542900	175	288	204	2641	473	6882	5508	992	996	4973	516	1760	1033	1652	4748	272	174	1464	116	184	7863	4427	1580	8367	5099	1078	291	855	1141	1399
Os11g0669100	6383	4909	6127	4683	6610	17215	15727	7121	4801	8101	5967	8547	5202	8097	8369	6386	9519	9591	10058	6845	10483	18848	8046	14761	12577	5391	3256	4124	3400	4122
Os06g0151401	6	6	2	0	4	0	6	3	2	0	8	4	7	9	3	8	3	4	0	8	4	0	0	4	0	3	5	0	3	20
Os01g0974800	2036	2068	2312	2884	2357	1693	2013	1872	1890	1950	1797	2022	1685	2107	1437	2205	2008	2889	1807	2034	2178	2150	2424	1733	1475	1727	1611	2050	2081	1459
Os03g0199000	640	618	870	679	702	550	638	701	728	640	606	638	782	550	580	966	803	736	762	579	415	388	611	476	456	556	511	511	503	448
Os10g0105750	0	0	0	32	0	13	83	0	0	160	0	0	0	0	0	0	0	0	0	0	0	0	28	0	0	8	0	0	27	0
Os07g0233200	519	387	303	1021	473	296	778	291	636	676	518	730	495	524	874	419	479	833	490	424	811	450	1097	1144	1055	303	395	647	715	822
Os08g0527600	381	350	377	407	339	153	255	360	437	242	0	0	0	0	0	0	0	0	0	0	0	0	0	0	0	0	0	0	0	0
Os05g0464001	608	519	813	383	508	669	610	601	648	606	474	936	606	572	645	673	796	695	754	589	467	479	412	586	419	637	406	418	392	539
Os01g0828400	9	9	33	64	7	0	0	26	19	29	7	4	4	4	16	6	3	28	0	3	19	32	4	14	6	0	3	14	3	9
Os06g0653200	52	68	29	35	222	44	44	136	16	79	32	72	0	48	52	12	20	8	8	63	84	142	91	232	32	117	129	114	65	170
Os10g0332733	0	0	0	1	3	0	0	0	0	1	20	13	9	15	11	19	17	18	5	20	0	0	0	0	1	0	0	0	0	0
Os10g0556000	0	0	0	0	0	0	0	0	0	0	0	0	0	0	0	0	0	0	0	3	0	0	0	0	0	8	0	0	0	0
Os01g0219500	0	0	0	0	0	0	0	0	0	0	0	0	0	0	0	0	0	0	0	0	0	0	0	0	0	0	0	0	0	0
Os01g0711100	2943	3140	3282	2513	3276	2077	2311	2071	2308	2696	2649	2938	2542	2493	2069	3252	2580	2879	2640	2955	2311	1597	2870	2309	2070	2539	2349	2432	2488	2101
Os08g0119100	0	0	0	0	0	0	0	0	0	0	0	0	0	0	0	0	0	0	0	0	0	0	0	0	0	0	0	0	0	0
Os08g0411500	60	107	84	91	77	50	69	29	46	42	46	103	47	66	52	87	34	67	73	62	49	27	47	63	31	34	79	122	85	78
Os02g0259900	82	155	136	115	67	48	151	133	184	128	83	60	85	48	46	96	102	196	72	104	24	12	40	40	36	112	35	41	65	74
Os05g0299101	0	0	7	22	30	16	12	0	0	25	11	8	13	22	25	13	0	11	21	8	0	0	21	12	13	16	8	9	3	0
Os05g0528050	11	7	9	11	24	53	37	15	10	12	3	0	7	22	33	0	0	3	9	13	29	20	3	48	15	25	10	12	23	19
Os08g0549100	6404	6897	7953	5293	6224	5196	7616	6953	6153	5824	6466	8900	5881	6260	7934	7824	7657	6637	8508	6641	6248	7108	5043	6743	4805	7689	6663	6411	6929	6152
Os02g0301500	3559	3476	3872	3370	3751	1843	2537	2678	3347	2802	3575	3771	3369	3411	2720	3158	3137	3582	3599	3603	2612	3033	3743	3055	2845	3455	3142	3549	3365	3134
Os02g0788400	8635	8242	8289	6060	10346	3575	6026	6377	6297	7147	9320	8190	7952	9749	7925	7029	7707	6849	7460	9881	7488	6775	7358	8094	5632	8046	8359	9535	10257	7799
Os01g0509700	0	0	0	0	0	0	0	0	0	0	0	0	0	0	0	0	0	0	0	0	0	0	0	0	0	0	0	0	0	0
Os01g0726100	5196	4720	907	1665	7038	1090	1374	713	1059	3223	5000	2406	3288	3169	3199	847	2345	930	1794	4614	3128	942	1869	2523	1289	1410	1872	2495	4511	2106
Os09g0342000	25	32	22	28	9	90	150	24	12	44	71	137	340	108	309	142	128	152	127	68	566	471	159	873	400	49	20	99	65	58
Os01g0717400	0	0	0	0	0	0	0	0	0	0	0	0	0	0	0	0	0	0	0	0	0	0	0	0	0	0	0	0	0	0
Os07g0102000	665	547	721	799	727	424	545	692	526	445	648	633	522	744	433	713	535	842	677	646	273	297	744	662	531	695	602	696	716	620
Os09g0548083	15	27	0	0	37	0	16	13	10	25	0	15	42	56	0	0	0	0	44	47	27	12	0	28	0	35	15	23	36	25
Os03g0328450	322	334	331	383	432	244	325	306	376	343	375	296	366	366	278	297	310	310	325	354	245	216	344	235	195	313	376	332	426	229
Os02g0151100	349	374	553	555	353	260	390	538	447	317	431	456	285	450	323	605	430	547	429	397	471	351	642	503	544	548	361	525	488	436
Os03g0647575	0	0	0	0	0	0	0	0	0	0	0	0	0	0	0	0	0	0	0	0	0	0	0	0	0	0	0	0	0	0
Os09g0519000	262	0	0	267	190	0	0	0	163	255	138	0	0	357	204	769	0	107	0	228	0	0	0	0	150	0	440	0	0	0
Os07g0648700	0	0	0	0	0	0	0	0	0	0	0	0	0	0	0	0	0	0	0	0	0	0	0	0	0	0	0	0	0	0
Os05g0371100	38	34	42	0	74	50	29	29	38	85	39	56	42	17	24	44	40	40	33	32	34	15	19	32	18	54	47	51	69	70
ENSRNA049474711	0	0	0	0	0	0	0	0	0	0	0	0	0	0	0	0	0	0	0	0	0	0	0	0	0	0	0	0	0	0
Os12g0490000	839	1072	1236	918	928	287	457	642	777	639	857	869	858	666	599	1274	909	1275	943	772	803	239	1008	579	796	717	765	879	850	809
Os07g0197000	0	0	0	0	0	0	0	0	0	0	0	0	0	0	0	0	0	0	0	0	0	0	0	0	0	0	0	0	0	0
Os02g0168800	2399	2465	2112	1554	2318	1247	1721	1899	1744	2136	2227	1870	2067	2129	1706	1832	2053	1985	1971	2408	1834	1631	1986	1822	1430	2423	2197	2132	2232	2256
Os01g0206700	166	82	142	71	219	58	126	120	88	94	65	76	131	147	12	151	238	144	88	181	80	121	144	110	81	194	81	93	124	76
Os01g0910900	1524	1178	2629	3315	1474	779	974	2366	352	390	670	2023	6327	1422	1894	2453	2077	3685	9220	1360	325	349	1443	916	241	154	360	1037	78	236
Os07g0123566	0	0	0	0	0	0	0	0	0	0	0	0	0	0	0	0	0	0	0	0	0	0	0	0	0	0	0	0	0	0
Os03g0572925	0	4	11	0	0	12	0	0	9	0	0	34	0	0	0	0	11	19	8	0	0	14	5	0	0	0	0	0	4	16
Os03g0276600	1029	1115	1166	1020	1124	506	786	905	861	650	916	1103	934	887	919	1014	840	998	710	852	817	519	986	754	835	1228	963	1015	969	741
Os07g0585200	0	0	0	0	0	0	0	0	0	0	0	0	0	0	0	0	0	0	0	0	0	0	0	0	0	0	0	0	0	0
ENSRNA049471075	22	11	0	23	7	4	13	20	11	7	2	8	8	0	15	8	12	5	7	10	0	5	2	0	8	5	17	0	3	24
Os07g0520200	0	179	253	111	142	68	99	135	128	140	187	236	102	148	140	211	369	197	316	117	61	40	75	68	141	24	28	35	60	64
Os10g0525200	0	0	0	0	0	0	0	0	0	0	0	0	0	0	0	0	0	0	0	0	0	0	0	0	0	0	0	0	0	0
Os01g0915600	9320	7227	6962	6122	8962	5109	8007	10331	7585	11546	8303	7865	6271	8201	7658	7785	9195	8567	7935	10391	9058	5312	9477	7956	6746	11725	9994	12313	14182	11742
ENSRNA049468957	0	0	0	0	0	0	0	0	0	0	0	0	0	0	0	0	0	0	0	0	0	0	0	0	0	0	0	0	0	0
Os08g0178300	3253	3107	4009	2662	3576	1728	2386	2492	3017	2488	3019	3791	3098	3388	2797	3422	3135	3411	3406	3216	3181	2701	3156	2465	2316	2715	2260	2976	3195	2530
Os03g0300500	0	0	0	13	0	12	20	0	0	18	0	0	0	0	0	0	0	8	0	0	4	0	4	13	0	0	0	0	0	0
Os09g0553900	9	12	24	16	12	8	4	0	24	12	15	21	4	12	12	8	21	4	4	0	4	0	4	0	0	0	0	0	0	12
Os12g0235600	897	873	1181	957	965	367	425	626	889	749	971	908	767	850	813	1110	773	1145	1119	971	0	0	0	0	0	0	0	0	0	0
Os05g0494050	114	134	97	128	91	47	25	87	85	80	176	96	131	129	66	114	88	240	115	141	4	26	60	29	4	147	83	59	77	89
Os11g0118800	938	1054	1151	1521	1004	743	962	1147	1085	930	1005	1132	1202	1303	942	1253	1192	1654	1093	992	906	829	1311	919	898	891	839	997	790	930
Os04g0407300	0	20	0	0	0	0	0	20	0	0	0	12	11	0	0	0	4	16	33	16	12	0	32	4	0	0	20	18	12	12
Os03g0299400	0	0	0	0	0	0	0	0	0	0	0	0	0	0	0	0	0	22	0	0	0	0	0	0	0	0	0	0	0	0
Os01g0114550	50	129	51	68	83	19	46	85	67	53	21	57	15	19	12	34	22	51	51	38	63	151	113	106	69	112	111	112	148	112
Os03g0721400	6317	4920	4977	5316	6460	3169	3612	3541	4051	6015	5314	5150	4620	6096	4736	4711	4542	4437	4924	6151	5684	4966	6394	5235	4029	4118	4300	5626	6669	5317
Os05g0316000	4362	4202	4850	4208	4114	2180	3770	3962	3604	4047	3991	4649	3908	3947	3482	3938	3709	3773	3684	3967	3344	3849	4303	3136	3481	3613	3687	3545	3543	3480
Os10g0552200	72	60	24	0	392	20	0	503	16	92	52	104	64	766	32	52	88	0	13	479	994	2776	96	1628	52	279	353	371	116	443
Os12g0216500	239	296	158	174	261	262	361	317	219	194	0	0	0	0	0	0	0	0	0	0	166	294	175	221	175	362	331	262	266	200
Os03g0828600	109	88	80	70	282	78	59	4	40	271	291	101	69	230	127	10	216	12	109	293	11	10	100	24	96	113	137	130	259	178
Os10g0458700	2541	3105	3505	2727	3084	1451	2437	2587	2703	1797	2680	2697	2241	2391	2121	2790	2575	3122	2531	2390	2125	1623	3161	2394	2706	2648	2500	2960	2305	2312
Os04g0390800	357	283	133	335	440	141	253	347	208	511	0	0	0	0	0	0	0	0	0	0	0	0	0	0	0	0	0	0	0	0
Os01g0891300	487	496	439	365	514	330	390	601	410	501	324	370	341	407	331	269	338	322	334	556	360	563	389	447	233	668	639	530	720	551
Os06g0163701	45	151	143	104	59	28	65	88	115	19	145	100	124	90	62	113	48	66	33	53	107	106	184	149	135	79	32	70	67	111
Os01g0216300	0	0	0	0	0	0	0	0	0	0	0	0	0	0	0	0	0	0	0	0	0	0	0	0	0	0	0	0	0	0
Os02g0224800	3271	3023	2176	3193	2252	768	1140	4251	4154	1940	4757	2890	3838	3903	3659	3347	3867	4548	2700	4093	1451	2277	3025	1890	1282	3537	3367	3247	3425	3255
Os03g0618800	1328	1488	1266	1315	1880	397	755	1158	1203	883	1369	936	959	1268	1069	1157	1012	1431	1085	1580	922	551	1388	928	767	1144	1218	1117	1647	1054
Os03g0339900	15818	24488	29098	29919	20400	9202	19865	11332	19211	9507	25942	26980	32499	17651	13044	28357	20951	24743	21865	15138	32524	15618	39541	23096	43374	19717	16109	23668	8751	22737
Os11g0125900	69	100	24	186	41	0	0	15	34	20	45	14	24	12	23	27	47	0	12	34	60	44	444	49	54	214	204	156	130	234
Os12g0639000	30	27	19	3	22	25	46	20	16	50	34	36	37	25	23	53	39	30	23	41	24	32	13	31	22	43	23	34	18	24
Os01g0162300	24	12	13	4	4	15	12	31	5	0	11	28	25	26	8	19	12	16	16	18	8	0	10	13	12	4	16	8	5	22
Os03g0764500	15	32	37	9	14	16	51	15	44	35	9	34	51	46	26	36	39	35	32	12	10	0	20	13	2	0	42	5	13	24
Os10g0406350	3278	3698	5023	4058	2745	1331	2009	2782	4263	4403	3407	3346	2413	2462	1662	6680	4025	5105	5123	3895	1185	2604	3977	1303	3033	1422	1384	2603	1107	1900
Os02g0612000	558	587	446	556	552	622	620	799	549	575	584	578	502	644	480	345	742	447	450	620	495	570	439	559	433	777	764	636	755	651
Os02g0793000	1207	1626	1670	1231	1558	549	940	1207	1376	933	1228	1389	1000	1144	1001	1250	1087	1262	1213	1129	1020	930	1631	1232	1035	1696	1772	1564	1633	1443
Os10g0423800	9	9	0	0	0	0	1	0	0	8	4	0	9	0	0	4	0	0	0	4	20	13	1	4	0	16	24	7	7	0
Os02g0621800	2316	2036	1956	2725	2323	989	1445	2503	2214	3086	3203	3300	2597	3576	3626	2754	2385	2008	2019	3239	3508	7761	2937	3887	2160	2402	2873	2632	3456	3782
Os01g0117600	0	0	0	0	0	0	0	0	0	0	0	0	0	0	0	0	0	0	0	0	0	0	0	0	0	0	0	0	0	0
Os07g0620500	1698	2062	2020	1637	1635	934	1588	2242	1425	1550	1742	1607	1450	1842	1288	1666	1750	2460	1539	1886	1209	1287	1705	1380	1308	1195	1650	1482	1249	1404
Os01g0588600	0	0	0	0	0	0	0	0	0	0	0	4	4	0	12	0	8	40	4	0	0	12	4	0	0	12	0	0	9	12
Os04g0627066	0	0	0	0	0	0	0	0	0	0	0	0	0	0	0	0	0	0	0	0	0	0	0	0	0	0	0	0	0	0
Os03g0103033	0	0	0	0	0	0	0	0	0	0	0	0	0	0	0	0	0	0	0	0	0	0	0	0	0	0	0	0	0	0
Os01g0159400	3480	3239	4582	4970	3658	3959	4161	3214	3066	5837	4084	4874	4928	3569	4541	4193	3664	4152	5549	4733	5272	3237	5125	4793	4567	3804	3516	3992	3242	3432
Os01g0115600	0	0	0	0	19	0	0	0	0	0	79	54	107	112	81	70	141	118	102	126	76	51	148	106	106	150	203	128	160	100
Os01g0919600	6642	6424	10268	11641	5628	3022	6507	6691	9585	7020	6945	11605	5626	8638	7384	18678	10095	18239	11090	7495	9010	2416	9074	7976	9494	3265	2930	4865	2729	4356
Os01g0799600	0	0	0	0	0	0	0	0	0	0	0	0	0	0	0	0	0	0	0	0	0	0	0	0	0	0	0	0	0	0
Os03g0616400	2536	3291	4151	4722	3368	2263	3069	2478	3355	2242	2896	3492	2960	2932	2804	4247	2983	4873	3848	2827	3028	1571	3888	2570	3074	2550	2583	3061	2627	3105
Os01g0283100	7042	7463	6159	5506	7842	3946	5467	6206	5723	6848	5833	5462	5911	6634	4921	5294	5905	4578	4566	6684	7971	6769	7026	8773	6103	8936	8681	8214	8233	7842
Os07g0467800	857	860	973	906	846	852	918	909	892	902	810	831	839	801	709	860	912	1057	841	962	745	708	1124	740	732	986	916	802	739	883
Os02g0155300	0	0	0	0	0	0	0	0	0	0	0	0	0	0	0	0	0	0	0	653	305	284	442	265	247	619	614	538	738	562
Os09g0433000	2156	1482	1432	1182	1078	1122	1192	2008	2274	1856	2845	2248	1762	2199	2745	1827	2466	1838	1508	1992	1123	417	1561	1136	917	1302	803	868	1036	1019
Os02g0700300	803	809	667	803	931	1264	1011	937	572	1161	751	672	561	677	767	677	769	977	766	883	1141	551	1147	1071	779	1191	1073	930	1528	1471
Os07g0439000	832	1147	1302	1375	1382	477	568	1062	1386	650	910	770	812	882	439	853	840	1057	709	804	673	402	1162	830	720	928	1029	1207	1037	1063
Os07g0543800	0	0	0	0	0	0	0	0	0	0	0	0	0	0	0	0	0	0	0	0	0	0	0	0	0	0	0	0	0	0
Os03g0769900	987	1129	898	1203	1084	1628	1330	1271	1434	1833	1439	1629	1149	1435	1476	1427	1402	1759	989	1179	1864	1897	1161	1971	1641	1140	869	1125	1246	1315
Os02g0619600	453	385	141	192	693	580	583	211	162	1177	446	350	585	547	441	156	372	112	226	719	415	1514	351	442	175	514	440	614	789	364
Os07g0295000	504	598	434	506	794	475	469	469	473	387	559	548	444	544	463	580	652	690	450	669	627	326	593	572	472	579	571	520	608	556
Os01g0552050	483	580	664	278	700	350	408	429	568	557	527	699	578	494	463	534	496	459	644	535	750	455	412	428	535	699	511	456	507	537
Os03g0825600	1521	1246	589	696	2124	411	594	905	659	1748	1287	961	829	1494	943	809	1199	670	823	1342	1498	1192	1163	1429	514	1178	1351	1833	2313	1426
Os06g0703400	0	0	0	0	0	0	0	0	0	0	0	0	0	0	0	0	0	0	0	0	0	0	0	0	0	0	0	0	0	0
Os03g0232000	1488	1459	2580	1776	1563	443	1646	1794	2399	1658	1274	1364	1163	1641	1130	1035	1428	1893	1596	895	1236	1425	1899	1660	1453	843	1415	1826	1363	1638
Os12g0632401	0	0	0	0	0	0	0	0	0	0	0	0	0	0	0	0	0	0	0	0	0	0	0	0	0	0	0	0	0	0
Os03g0717200	402	393	190	368	291	42	136	266	488	98	497	315	252	516	361	402	281	374	217	284	190	129	369	422	222	210	318	333	426	315
Os06g0168500	5072	6518	10725	5740	4588	6601	8756	6413	7904	5859	5650	9666	7599	5207	6570	5114	5770	6599	5695	5694	4509	3666	3718	4134	5350	3244	1576	2354	1224	2551
Os02g0183000	354	406	173	176	939	171	130	348	110	489	437	247	555	862	208	122	223	142	174	593	401	108	381	549	143	577	845	687	714	380
Os01g0754000	414	473	272	230	595	151	342	383	217	303	442	387	524	487	406	321	288	265	374	476	324	325	392	446	232	448	531	380	521	282
Os03g0827600	3789	4457	4568	4219	4218	3017	3683	4104	4425	4557	4569	4496	4536	4350	4743	3962	4633	4440	4010	4646	5141	5970	7593	5656	5648	5910	5717	5744	5353	5771
Os11g0209050	0	0	9	0	0	0	0	0	0	0	0	0	0	0	0	0	0	0	0	0	0	0	5	4	0	0	0	0	0	5
Os11g0109000	0	0	16	0	0	0	48	0	0	68	0	0	16	0	53	0	36	0	0	43	13	0	24	0	0	0	0	21	0	0
Os08g0485000	684	808	572	840	1690	1199	1405	919	386	1422	1287	1094	777	1701	1164	364	593	559	616	977	1558	6363	1568	2351	1035	1444	1975	1663	1955	1248
Os07g0578300	0	0	0	0	4	0	0	0	0	0	0	0	0	0	0	0	0	0	0	0	0	0	0	0	0	0	0	0	0	0
Os06g0687600	1741	1731	556	1363	1283	100	231	1013	1159	526	1542	1063	1243	1312	1535	583	860	650	671	1172	872	528	1532	932	565	1415	1501	1691	2096	1423
Os02g0827200	2774	2725	2277	2141	3104	5868	6657	3527	2498	4586	2751	2894	2385	2779	3133	2394	2727	2694	2364	2995	3923	6068	2689	5505	2351	3227	3112	3087	3223	3867
Os11g0512100	0	0	0	0	0	0	0	0	0	0	0	0	0	0	0	0	0	0	0	0	0	0	0	0	0	0	0	0	0	0
Os01g0559550	0	21	27	18	56	0	30	25	14	34	22	42	0	26	12	49	27	39	25	23	7	5	27	0	13	12	10	0	26	5
Os07g0412100	1419	1126	1951	907	1209	961	1282	5739	4560	1045	795	1202	613	717	1303	1372	1812	2223	1790	1614	363	362	521	372	158	1853	1756	1451	2173	1214
Os03g0254700	27556	27169	27709	20598	26066	21676	21465	21692	24383	26176	26992	29275	25986	25950	23498	26232	25502	22987	25044	25842	26131	21975	25743	24587	21418	27943	23788	25135	26227	25245
Os07g0163500	2346	2352	2219	1970	2404	1334	2077	1751	2131	1712	1880	2059	1688	1877	1446	2054	1661	2163	1837	1821	2115	1874	2364	2078	2194	2124	2099	2214	2116	2132
Os12g0405200	1298	1410	1765	1717	1284	646	1245	1274	1406	1176	1433	1781	1438	1359	1471	1891	1451	1904	1401	1573	1564	2076	2081	1454	1461	1814	1733	1839	1886	1624
Os04g0552200	284	203	169	0	101	78	49	135	113	799	198	347	115	175	230	45	414	28	207	455	361	157	71	83	92	183	40	131	117	246
Os03g0266100	13772	15226	14338	12258	13900	7560	9629	13428	14038	9334	12734	12502	10859	12253	11109	11408	11212	11611	10594	12014	12640	10735	16859	13979	12580	14746	15262	15722	14058	16523
Os07g0597100	1665	2042	2585	2276	2083	1263	2165	2037	1704	1859	2400	2109	2089	2413	1882	2587	2107	3023	2082	1856	1323	1393	2075	2058	2043	1974	1845	1960	1608	1286
Os03g0718150	6	6	9	15	47	0	0	31	17	29	46	41	0	4	0	0	35	0	72	78	18	24	20	0	0	11	33	35	95	15
Os08g0327501	40	55	68	28	45	17	25	0	59	56	60	63	131	60	82	64	68	40	52	53	98	49	194	267	207	101	173	232	107	113
Os03g0266800	4348	4326	2899	3641	6040	4088	4062	6482	3988	4892	4446	3868	3883	5212	4708	2932	3955	3693	2814	5140	4576	2985	4066	5772	2663	8630	8171	7305	9111	8135
Os08g0374701	20	11	0	13	94	927	538	188	58	598	0	28	0	21	108	0	9	0	4	16	217	1331	23	273	57	0	3	0	16	26
Os06g0320500	0	0	0	0	0	0	0	40	0	0	0	0	0	0	0	0	0	0	0	0	0	0	0	0	24	0	103	73	0	341
Os02g0589450	0	0	0	0	0	0	0	0	0	0	0	0	0	0	0	0	0	0	0	0	0	0	0	0	0	0	0	0	0	0
Os07g0596000	1483	1840	1028	1087	2013	676	726	678	831	1527	2004	1204	1673	1908	1140	591	1074	659	823	1455	1346	795	2488	1406	990	2043	1740	1920	2600	1506
Os03g0155500	265	248	68	15	365	42	82	176	112	205	263	145	133	305	154	48	177	16	109	246	738	231	81	105	34	296	101	186	450	759
Os10g0154000	4602	4660	5879	3822	4092	2697	3251	4401	5678	3187	6456	6484	5571	5875	5586	6940	6080	6039	6490	5596	4487	3104	4976	4501	4023	4934	4662	4460	4347	4847
Os10g0174751	0	0	0	0	0	0	0	0	0	0	0	0	0	0	0	0	0	0	0	0	0	0	0	0	0	0	0	0	0	0
Os07g0136866	0	0	0	0	0	0	0	0	0	0	0	0	0	0	0	0	0	0	0	0	0	0	0	0	0	0	10	0	0	0
Os12g0585650	0	0	0	0	0	0	0	0	0	0	0	0	0	0	0	0	0	0	0	0	0	0	0	0	0	0	0	0	0	0
Os05g0100500	3055	2602	3481	1885	2677	2971	2321	2494	3635	3275	2578	3702	2446	2859	2855	3195	3164	2283	3003	2849	3470	2377	2431	2796	2280	2933	2046	2410	2471	3123
Os04g0182850	52	38	31	0	0	0	56	13	108	62	0	96	0	30	100	132	48	55	110	0	89	0	0	14	0	55	0	16	0	44
Os04g0438200	1866	713	788	52	538	523	623	622	801	2498	1109	1300	511	642	1219	262	1605	240	1123	933	930	180	12	164	156	479	108	184	156	294
Os11g0585200	0	0	0	0	0	0	0	0	0	0	0	0	0	0	0	0	0	0	0	0	0	0	0	0	0	0	0	0	0	0
Os02g0286350	16	33	19	13	0	0	18	0	32	12	17	46	0	17	16	0	0	0	0	18	0	0	0	0	0	0	0	0	0	0
Os04g0308000	20	52	0	0	36	0	0	36	36	0	21	0	12	8	0	29	0	0	32	0	13	0	20	24	0	16	32	0	17	24
Os02g0489500	92	141	103	80	61	35	59	84	119	49	56	52	36	76	60	47	77	36	35	68	59	56	95	41	77	169	223	157	233	93
Os05g0426150	5	0	5	0	0	0	0	8	0	11	5	5	0	0	0	9	0	0	0	9	0	0	0	0	0	12	5	12	20	13
Os02g0714700	517	635	512	678	650	235	294	384	450	406	595	686	570	745	477	560	500	776	461	645	507	447	969	644	694	655	580	641	576	546
Os04g0689000	9601	12676	2900	4742	19510	3212	3631	9491	5397	9926	11844	10691	5971	28817	5569	5608	6982	1539	4457	22794	36484	55565	21334	45565	8151	13302	27214	19534	28862	22854
Os06g0245700	8187	7750	9197	7656	7712	6400	7467	6062	7897	7759	8243	8964	7485	7228	7783	9187	9614	10864	8582	8124	6400	4122	7587	6342	6468	7348	6658	6856	7051	6372
Os01g0507000	801	853	758	791	982	336	427	967	810	743	1726	1358	1460	1399	1016	851	1314	961	1286	1431	622	1339	1253	768	797	771	1120	834	1055	880
Os01g0786700	1357	954	1226	413	218	1268	1243	494	1015	1571	858	1737	1959	474	1074	2145	1272	465	1188	714	1530	215	234	800	1314	604	138	338	184	333
Os01g0759400	512	524	545	589	618	411	339	538	506	303	491	303	444	464	396	391	339	455	390	400	367	460	519	395	407	676	576	782	719	528
Os03g0114950	0	0	0	0	0	0	0	0	0	0	0	0	0	0	0	0	0	0	0	0	0	0	0	0	0	0	0	0	0	0
Os11g0228800	0	0	0	0	0	0	0	0	0	0	0	0	0	0	0	0	0	0	0	0	0	0	0	0	0	0	0	0	0	0
Os03g0561400	4	0	4	29	0	12	4	0	0	21	0	4	0	0	8	0	0	16	0	4	8	8	4	0	16	4	4	12	0	0
Os09g0347101	0	0	0	0	0	0	0	0	0	0	0	0	0	0	0	0	0	0	0	0	0	0	0	0	0	0	0	0	0	0
Os01g0651300	0	0	0	0	0	0	0	0	0	0	0	0	0	0	0	0	0	0	0	0	0	0	0	0	0	0	0	0	0	4
Os04g0679500	0	0	0	0	0	0	0	0	0	0	0	0	0	0	0	0	0	0	0	0	0	0	0	0	0	0	0	0	0	0
Os08g0282000	5113	4370	6127	4679	4065	2727	4799	5356	5484	4082	4462	5534	4648	5144	5177	5902	5314	5810	4987	4949	4693	3882	4435	5185	4245	4854	4396	4317	4231	4543
Os10g0387050	0	25	20	9	15	10	21	0	14	13	8	20	12	6	0	22	0	31	7	15	0	0	9	8	9	14	10	8	11	0
Os09g0494200	17963	13970	6960	11909	11492	5125	6436	18192	16222	10152	14585	10317	12973	15558	16614	7822	12781	8993	9404	16436	9450	10418	11460	12698	3986	14436	17164	15383	21217	19595
Os06g0216800	3674	3676	3624	2544	3985	2110	2711	3233	2330	3623	3716	3235	3656	3677	2857	3123	2943	2569	2632	3769	3582	2234	2426	2834	2097	7076	6476	7088	7423	4288
Os04g0309751	29	12	7	26	14	14	11	10	16	12	16	18	13	29	21	21	3	8	12	10	12	14	21	12	8	15	31	51	52	9
Os07g0124300	0	4	0	7	4	12	12	20	0	17	20	4	9	17	0	24	24	32	0	40	9	132	24	88	4	24	17	12	0	9
Os03g0168900	1555	1783	1458	1435	1874	695	1172	1416	1142	1243	1643	1222	1520	1505	1227	1207	1272	1130	1094	1405	2175	2166	2409	2817	2001	2583	2722	2422	2730	2243
Os01g0884600	0	0	0	0	0	0	0	0	0	0	0	0	0	0	0	0	0	0	0	0	0	0	0	0	0	0	0	0	0	0
Os02g0568700	0	0	0	0	0	0	0	0	0	0	0	0	0	0	0	0	0	0	0	0	16	0	0	0	0	0	0	0	0	0
Os08g0466200	239	108	108	52	60	0	24	25	0	0	1245	951	658	370	573	843	570	159	512	294	32	0	336	122	96	212	93	69	125	209
Os08g0422401	0	0	0	0	0	0	0	0	0	0	0	0	0	0	0	0	0	0	0	0	0	0	0	0	0	0	0	0	0	0
Os04g0477200	832	860	1048	715	960	400	672	669	952	792	781	706	794	744	656	845	721	718	616	578	607	382	707	615	586	818	791	730	822	635
Os05g0418800	329	447	512	735	747	222	263	227	236	453	372	516	143	361	231	401	210	534	348	402	203	120	325	190	275	407	398	606	726	313
Os09g0328900	0	0	0	0	0	0	0	0	0	0	44	18	40	4	13	0	3	17	39	108	80	61	118	52	32	21	31	57	56	23
Os11g0577675	0	0	0	0	0	0	0	0	0	0	0	0	0	0	0	0	0	0	0	0	0	0	0	0	0	0	0	0	0	0
Os11g0616300	567	511	234	334	942	241	224	261	204	445	626	347	522	473	313	209	317	232	274	452	298	225	386	281	108	589	575	598	809	360
Os05g0564500	0	0	0	0	0	4	4	0	0	0	5	0	0	0	0	0	0	0	0	0	0	0	0	0	0	0	0	0	4	0
Os02g0266100	3027	3422	3454	2977	3532	2716	2975	2598	2949	2531	3268	3201	3201	3411	2510	3303	3134	3082	2717	3659	2768	2171	3143	2661	2687	2661	2608	3094	2937	2637
Os01g0733001	322	270	333	321	283	24	88	346	639	162	230	360	132	331	241	420	326	431	347	240	83	136	425	151	180	152	144	231	207	223
Os08g0122900	0	0	0	0	0	0	0	0	0	0	0	0	0	0	0	0	0	0	0	0	0	0	0	0	0	0	0	0	0	0
Os01g0652450	453	389	435	271	218	295	102	474	714	576	427	584	280	472	452	399	489	275	460	416	296	67	146	164	321	374	401	250	582	471
Os08g0433400	179	112	96	145	99	169	153	84	116	258	142	94	68	124	79	57	128	152	66	107	90	60	141	80	106	110	36	54	114	58
Os07g0141600	1256	1347	1256	1915	990	808	1156	840	986	744	1040	969	729	857	633	1059	984	1211	1183	866	685	444	427	554	553	606	524	506	443	718
Os04g0394733	0	0	0	0	0	0	0	0	0	0	0	0	0	0	0	0	0	2	0	0	0	0	0	0	0	0	0	0	0	0
Os04g0591900	12	0	0	0	5	24	0	0	0	8	12	0	0	0	28	5	12	5	0	20	12	0	0	0	0	0	0	4	4	0
Os03g0219800	2286	2761	3517	3707	2846	1781	2712	2326	2930	2038	2687	2885	2431	2370	2113	2734	2454	2829	2454	2200	2057	1310	3535	2265	2432	2856	2686	2756	2547	2266
Os03g0343800	438	447	235	244	926	23	82	675	305	326	547	260	227	785	391	215	412	230	306	1061	515	491	460	638	136	551	833	881	1063	896
Os06g0628500	0	0	29	13	61	0	0	0	0	0	64	0	28	32	59	0	56	0	0	40	0	42	37	20	13	73	83	114	43	60
Os03g0262000	235	171	129	112	349	144	140	128	67	187	226	139	164	346	170	72	165	77	104	217	261	231	367	348	128	416	388	393	480	292
Os04g0677066	1535	1461	1377	1166	1388	842	1198	1222	1308	1210	1669	1629	1253	1620	1283	1411	1477	1426	1386	1572	1273	842	1253	1390	982	1549	1430	1374	1432	1252
Os11g0207600	1539	1261	1774	1373	832	168	503	1468	2057	938	1288	1861	1220	1124	949	1980	1771	1836	1705	1405	533	391	1070	413	819	536	295	902	577	1027
Os01g0752400	1218	1136	1278	1031	1050	688	1172	1166	1008	1026	1136	1057	1089	1104	948	875	1065	1014	1101	1225	908	1615	1439	898	786	1054	1090	966	977	1006
Os07g0658300	4929	5102	5512	5070	4630	5074	6602	3908	3494	5584	5267	4701	4750	5122	3928	5645	4812	6902	4531	5256	5381	4805	6597	5928	6957	4678	4154	4848	4454	4029
Os06g0345732	0	0	0	0	0	0	0	0	0	0	0	0	0	0	0	0	0	0	0	0	0	0	0	0	0	0	0	0	0	0
Os01g0846500	104	108	157	100	155	65	100	25	52	65	28	52	56	64	30	64	51	135	44	64	372	535	775	366	359	481	572	545	461	283
Os11g0194100	0	0	0	0	0	0	0	0	0	0	0	0	0	0	0	0	0	0	0	0	0	0	0	0	0	0	0	0	0	0
Os01g0386500	0	0	0	0	5	0	0	0	0	0	0	0	0	0	0	0	0	0	0	0	6	0	0	0	0	4	0	0	0	3
Os05g0416400	0	0	0	0	0	0	0	0	0	0	0	0	0	0	0	0	0	0	0	0	0	0	0	0	0	0	0	0	0	0
Os01g0688600	1018	871	1012	1654	880	1204	1402	968	1267	1155	1070	1737	1113	1540	2213	1219	933	1467	1002	996	1866	894	1066	1875	1277	646	593	721	704	754
Os08g0168000	0	0	0	0	0	0	0	0	0	0	0	0	0	0	0	0	0	0	0	0	0	0	0	0	0	0	0	0	0	0
Os04g0583200	138	312	435	601	416	694	1674	229	355	720	600	524	657	403	427	299	283	330	173	159	1003	10266	1348	865	2005	579	382	607	234	409
Os05g0498633	8	7	5	4	10	27	11	13	17	37	19	15	6	7	3	12	13	29	5	0	4	2	12	3	13	31	13	4	13	11
Os06g0606000	2262	3046	3839	2893	2307	1919	2655	2580	3006	2494	2783	3566	2805	2581	2641	2809	2852	3240	3296	2379	2251	1076	2653	2347	2833	2712	2287	2686	1674	2295
Os12g0407200	47	192	213	60	203	45	208	232	191	69	158	286	132	133	174	264	70	112	111	227	160	123	127	49	124	55	168	160	176	178
Os01g0697400	8	0	19	40	17	32	14	0	0	24	19	0	19	16	8	0	0	0	12	21	10	15	32	20	36	13	0	11	27	0
Os07g0147600	736	738	416	341	1462	420	205	1129	347	556	1045	564	650	1122	703	380	591	304	401	1181	780	631	608	794	215	2204	2359	1932	2969	2481
Os09g0309600	4	0	2	0	20	12	4	12	0	24	16	9	4	64	0	4	12	24	32	20	36	10	12	48	20	37	8	24	20	16
Os05g0517200	4795	4537	3248	4827	4615	3682	4248	2902	3298	6272	4680	4871	4343	5106	3996	4090	4098	3696	4122	3763	8137	8699	6050	7031	6290	4050	3686	4919	4340	4175
Os11g0393097	0	0	0	0	0	0	0	0	0	0	0	0	0	0	0	0	0	0	0	0	0	0	0	0	0	0	0	0	0	0
Os01g0820400	0	30	0	16	25	85	392	100	20	78	0	0	0	9	29	0	0	33	0	24	53	771	0	116	48	73	39	41	16	63
Os06g0295000	363	192	500	748	166	505	860	259	288	616	29	159	68	129	221	653	195	677	799	168	213	43	49	155	67	23	0	61	14	21
Os04g0560100	1637	846	597	753	700	346	416	1327	1817	1189	1219	1066	1170	1092	1610	422	983	702	1270	1250	550	71	468	434	395	1051	757	596	1021	681
Os02g0587300	176	85	150	130	11	253	432	234	127	291	45	44	49	212	30	110	90	271	16	23	413	121	65	208	854	219	62	186	49	36
Os05g0571200	260	340	259	179	326	96	317	298	369	200	246	282	253	251	364	251	267	698	266	446	385	480	384	438	235	207	212	527	291	246
Os06g0621100	0	0	0	0	0	0	0	0	0	0	0	0	0	0	0	0	0	0	0	0	0	0	0	0	0	0	0	0	0	0
Os01g0331100	124	167	164	95	51	76	192	32	103	120	28	76	29	68	36	198	48	137	68	76	80	159	118	100	83	32	80	45	57	100
Os05g0147300	254	346	310	637	334	288	304	155	172	165	345	414	297	489	195	506	279	674	534	301	168	75	420	266	325	134	136	234	153	143
Os09g0429400	433	569	436	138	214	301	584	206	371	157	218	345	202	175	188	343	393	137	264	229	399	128	140	504	520	326	126	197	79	191
Os01g0955050	0	0	0	0	0	0	0	0	0	0	0	0	0	0	0	0	0	0	0	0	0	0	0	0	0	0	0	0	0	0
Os08g0124533	0	0	0	0	0	0	0	0	0	0	0	0	0	0	0	0	0	0	0	0	0	0	0	0	0	0	0	0	0	0
Os01g0213400	971	837	849	1025	564	654	1750	669	1280	948	1038	1661	1040	1312	1385	1085	1157	1750	1270	724	1747	1000	712	1785	1701	729	356	750	452	789
Os05g0149300	845	546	1614	1055	834	598	2368	1371	1002	3551	690	1144	1069	946	1454	1423	1872	1417	2129	1533	1624	4142	817	2217	890	591	550	898	743	1059
Os06g0155600	976	898	930	900	781	455	557	906	834	679	824	881	739	883	711	1333	810	876	1134	906	897	1523	1149	890	930	1000	1200	979	1014	1210
Os07g0249100	1672	1780	2084	1940	2099	725	1342	1357	1796	1364	1779	2079	1708	1588	1474	1802	1775	1989	1617	1539	1592	615	2041	1426	1694	1792	1860	1773	1868	1926
Os12g0206950	372	417	502	461	324	103	310	310	313	194	378	312	293	356	134	381	385	421	272	338	0	0	0	0	0	0	0	0	0	0
Os02g0121900	844	522	812	704	608	407	535	629	610	510	422	569	398	446	405	649	637	521	422	524	502	326	501	360	395	527	452	466	395	421
Os08g0532200	3220	3193	3035	2260	3540	1514	2918	3415	3222	3295	3484	3363	3061	3645	3077	3035	3153	2809	2982	3647	3675	4193	3485	3877	2351	4564	4758	4877	5339	3983
Os10g0468301	0	5	13	0	0	0	3	0	0	0	0	4	0	0	3	0	0	0	4	0	7	0	6	11	6	0	0	6	4	0
Os01g0389700	64	108	195	709	100	2530	3276	280	307	1662	260	612	660	607	710	222	108	923	108	128	2705	1965	308	2370	2545	328	52	292	160	280
Os03g0194100	2927	3245	4047	2288	2352	2246	2425	2518	3235	2700	2407	3307	1901	2080	2390	3660	3260	2955	3304	2901	1748	4312	2538	2005	1928	3382	1993	2076	1691	2207
Os01g0514600	1263	1023	501	440	1630	447	478	731	533	1153	1400	815	1095	1826	926	428	874	275	499	1844	1982	1227	1249	1845	554	1471	1621	1999	2388	1553
Os06g0473200	4461	4884	5716	4822	4318	3295	4616	4365	4807	3958	4543	4833	4240	4282	4013	5008	4528	4600	4226	4149	4041	2892	5204	3953	3829	4513	4038	3953	3883	4366
Os01g0668500	6	22	33	2	11	7	12	11	6	16	0	5	22	17	14	10	11	4	12	14	48	20	4	0	11	0	0	0	31	18
Os05g0355500	7676	8847	5753	6159	11886	3089	5668	7965	4556	7119	9048	5803	7293	8976	5640	4205	5741	5592	4447	10364	7480	7358	7645	8767	4440	7714	9203	9240	10711	7850
Os07g0608300	3141	3727	3329	3094	4095	2362	2636	2755	2633	3249	3793	3804	3009	3863	3266	3483	3494	3445	3114	3753	3500	3140	3637	3362	2780	2908	3403	3552	3671	3602
Os12g0506500	471	525	798	596	340	887	1507	559	828	887	716	717	852	317	675	767	688	652	789	537	682	1429	849	953	747	553	425	591	337	511
Os10g0474250	0	0	0	0	0	0	0	0	0	0	0	0	0	0	0	0	0	0	0	0	0	0	0	0	0	0	0	0	0	0
Os06g0490400	63	36	12	0	72	48	29	117	72	161	67	48	0	135	12	0	76	23	20	148	750	32	0	88	83	32	29	24	74	88
Os11g0218560	0	0	0	0	0	0	0	0	0	0	0	0	0	0	0	0	0	0	0	0	0	0	0	0	0	0	0	0	0	0
Os11g0609700	0	0	0	0	0	0	0	0	0	0	0	0	0	0	0	0	0	0	0	0	24	18	13	46	20	96	0	39	62	39
Os09g0520700	16269	18833	14534	11931	24481	10296	11260	11891	14083	15920	18620	16699	16696	18325	13533	10861	13056	12459	12328	19497	17596	14032	19238	17257	15767	15195	18437	18996	21153	17278
Os08g0428800	9239	9569	4999	6408	10558	2295	2228	3854	4392	8159	8502	6204	4330	7348	4209	6049	5492	5332	4257	7515	7312	7695	9784	6290	6839	4573	4924	10682	10623	6262
Os01g0121700	1069	1089	1116	921	1547	859	934	1024	989	1112	1369	1100	1103	1485	1027	1407	1309	1459	1295	1640	1273	1215	1095	1332	820	1398	1499	1595	1777	1659
Os02g0651500	1447	1764	2034	2240	1808	755	1237	1809	1624	1240	1422	1463	1773	1696	979	1642	1801	2656	1508	1650	1280	1198	2654	1541	1561	2005	2297	2222	1859	1937
Os09g0375300	319	428	97	111	789	4	94	240	129	145	272	210	266	512	98	242	271	137	196	267	338	156	191	506	154	440	621	710	1096	716
Os03g0324900	762	587	1306	1491	521	463	772	841	820	1186	1282	1324	1006	927	959	1159	1099	1373	1327	858	1229	926	928	515	1283	574	364	554	258	560
Os06g0501900	20	0	4	16	13	0	0	4	12	20	9	4	4	4	4	13	13	9	4	57	9	29	20	0	16	48	25	16	36	52
Os02g0202000	14	0	0	0	0	0	0	0	0	0	0	0	0	0	51	0	10	10	10	13	9	9	0	0	0	0	0	0	0	3
Os02g0771100	1836	1657	1859	1312	1665	2184	2282	1549	1399	1842	1577	1718	1435	1526	1436	1956	1765	1787	2013	1836	1854	2996	1650	2076	1622	1609	1434	1680	1861	1851
Os01g0916400	5166	4606	6269	4143	6120	3263	3834	4326	4361	4462	4385	4440	3786	3509	4241	4043	4886	4368	4280	4434	2982	11836	3326	2976	2390	5265	5487	4785	4851	4615
Os06g0153600	1470	1826	1712	1363	1906	808	1595	1373	1702	1299	1550	1512	1392	1510	1435	1701	1664	1528	1354	1538	1317	1517	1448	1357	1267	1408	1352	1408	1456	1465
Os09g0349800	0	0	0	0	0	0	0	0	0	0	0	0	0	0	0	0	0	0	0	0	0	0	0	0	0	0	0	0	0	0
Os11g0647866	3	16	10	14	18	0	4	8	5	14	0	0	3	3	3	0	0	5	6	0	0	3	3	18	5	24	16	21	36	20
Os01g0274201	0	0	0	0	0	0	0	4	0	0	0	1	0	2	0	0	15	0	0	0	13	0	0	5	0	0	0	0	5	0
Os09g0441400	13690	11430	18062	10618	12378	5281	13818	11403	11409	10439	12778	22242	10237	13933	23733	18795	18027	35333	23657	18747	12413	9331	9850	15599	9064	12625	7766	9771	9782	7582
Os01g0609900	15173	15487	17936	12626	16722	33057	42435	24675	18074	43723	8708	10362	9876	11678	11022	6397	10358	7262	10636	10661	14234	40256	10737	20544	7529	16482	12769	12110	11749	18514
Os07g0674200	10502	13359	9337	8766	15623	4581	8196	10802	7669	10565	12874	9897	11392	12888	9256	8133	9868	8649	8521	15381	10715	9466	11457	11869	8506	10610	13130	13878	14051	10799
Os08g0509500	799	863	707	699	815	193	489	556	629	471	755	691	547	687	500	759	618	752	585	659	632	497	923	694	567	683	848	704	770	711
Os07g0618600	5877	5984	6155	4654	6015	4041	5029	4729	5052	4745	5800	5332	5087	5054	4739	5236	5121	4972	4980	5327	5911	4253	6311	6235	5934	6018	5714	5488	5070	5627
Os11g0104866	6193	5483	5556	1927	5462	3735	2446	4449	5908	5977	4681	5886	4976	5620	5465	4748	5980	2487	4682	6335	7290	4541	2960	4967	2966	6652	5225	5184	6254	7370
Os11g0198900	0	0	0	0	0	37	0	0	0	100	0	0	0	0	52	0	18	0	0	23	0	0	60	11	0	0	0	72	0	12
Os02g0662700	2374	2315	1402	1940	3679	1218	1115	2247	1349	2187	2389	1604	1724	2837	1471	1266	1801	1645	1616	2833	3116	1814	2437	3078	1654	2706	2911	3262	4569	2721
Os03g0853700	2417	2536	2357	1793	2767	1414	1461	1817	2502	2040	2083	2370	2176	1841	2066	2004	2218	2041	2151	2247	2100	1663	2314	1877	2022	2609	2073	2341	2616	2270
Os03g0136600	369	309	329	330	499	124	309	308	255	410	409	296	391	394	325	263	256	334	311	463	355	265	406	401	232	311	332	303	455	377
Os03g0245200	0	0	9	0	19	0	0	0	0	0	0	0	0	0	0	0	0	0	0	0	0	0	0	0	0	0	0	0	0	0
Os07g0550500	1593	1618	1335	1472	1298	297	535	1811	3825	386	590	761	1059	694	770	990	1005	1766	1372	1102	1244	1356	1485	987	1099	1668	1611	1599	1548	1895
Os10g0198600	942	1002	998	1177	1174	527	1022	716	1004	785	1034	1022	929	1104	798	1210	1063	1346	968	898	1075	457	1499	981	1317	833	873	1010	841	889
Os01g0127700	2190	2337	3274	5639	2496	5815	8542	3621	3670	4060	1717	2491	1238	2482	3569	2126	1579	3762	2413	1641	4003	3146	2325	4331	2144	2180	2254	2670	2797	2921
Os01g0904200	647	705	525	417	758	446	516	592	600	482	618	494	615	822	561	491	439	408	419	744	597	619	483	574	298	1117	1406	1267	1238	943
Os06g0547201	0	0	0	0	0	0	0	0	0	0	0	0	0	0	0	0	0	0	0	0	1091	1418	1416	1183	1073	1174	1280	1062	1422	1281
Os05g0460350	6	6	7	11	0	0	0	81	47	5	5	5	4	0	3	0	3	13	0	0	31	0	0	31	0	5	12	44	5	0
Os05g0313600	42	36	18	31	67	8	23	28	34	50	66	111	75	138	61	68	69	61	80	82	57	22	98	72	67	83	118	82	161	85
Os12g0204550	3068	2001	1629	248	1015	109	506	1117	1460	1587	4057	2366	1091	2015	4587	3186	2558	1023	3893	3698	1445	194	638	589	572	600	1333	1541	2169	1802
Os02g0811400	0	0	0	0	0	0	0	0	0	60	0	0	0	0	0	0	0	0	0	73	0	0	0	0	0	0	0	42	0	0
EPlORYSAT000373822	0	0	0	0	0	1	0	0	0	0	0	0	0	0	0	0	0	0	0	0	0	0	0	0	0	0	0	0	0	0
Os07g0611700	0	0	0	0	10	16	40	0	17	12	0	22	0	0	21	12	19	0	24	0	17	16	21	0	12	0	0	0	0	0
EPlORYSAT000373820	7	0	0	2	4	12	5	12	11	1	5	8	8	6	5	15	6	6	5	6	4	5	3	6	3	8	0	4	1	8
Os08g0151300	1710	1341	380	918	1013	231	180	1361	1745	696	1642	747	1858	1228	1530	221	951	191	744	1897	551	494	1226	768	274	1241	1754	1506	1726	1718
EPlORYSAT000373826	0	0	0	0	0	0	0	0	0	0	0	0	0	0	0	0	0	1	0	0	0	0	0	0	0	0	0	0	0	0
Os05g0176400	112	84	47	90	156	28	72	82	47	130	87	42	81	129	65	57	72	25	36	103	121	166	190	93	79	180	220	211	220	99
EPlORYSAT000373825	0	0	0	0	0	1	0	1	0	0	0	0	0	0	0	0	0	0	0	0	0	0	0	0	0	0	0	0	0	0
Os03g0197825	0	5	4	0	0	0	0	4	0	0	2	0	0	3	0	0	0	5	3	3	0	0	0	0	2	0	0	0	3	0
Os02g0674800	4824	3943	1780	1629	5797	1880	1745	700	1477	4723	4090	2920	3522	2917	2771	1562	2644	1313	2312	4107	3590	2297	2771	2215	1429	2041	2188	2733	3504	2360
Os05g0519200	6613	6475	7158	5919	6327	10047	9848	9536	8860	8902	6158	9686	6834	7205	11137	6905	8746	7909	9366	7456	10255	7391	6749	10319	6863	6239	5349	5354	5182	6636
Os04g0382550	0	0	0	0	0	0	0	0	0	0	0	0	0	0	0	0	0	0	0	0	0	0	17	20	0	0	0	0	0	22
Os03g0783100	2	15	0	4	8	0	4	0	0	14	0	0	13	4	3	0	4	0	12	8	12	0	15	4	0	3	16	0	0	4
Os03g0307400	3606	3032	2444	1954	3713	2138	2566	2066	2495	4020	3329	3313	2813	3460	3167	2542	3362	2269	2653	3901	4112	3567	3378	3269	2582	3188	2761	3664	3905	3568
Os10g0530900	5447	4536	4791	3201	4099	1534	3327	5661	4783	1797	5282	4611	4628	4281	7418	2065	3634	3766	5357	4740	1617	1257	2690	2508	973	4226	6427	4519	5271	6983
Os07g0442000	0	0	0	0	0	0	0	0	0	0	0	0	0	0	0	0	0	0	0	0	254	270	608	488	381	651	647	445	499	542
Os09g0133000	436	483	502	337	539	263	431	366	330	266	459	400	481	449	378	457	459	367	354	417	444	263	427	468	322	519	367	456	447	296
Os01g0104000	2913	2689	2874	2359	2903	1382	1864	2077	2717	1653	2990	2926	2688	2847	2432	2625	2876	2776	2745	2957	2294	1482	2945	2168	2593	3184	2696	2698	3061	2598
Os04g0410400	2560	1656	725	172	896	494	649	487	1049	2046	1236	1217	1687	477	2272	644	1904	446	1537	1628	3726	586	164	511	466	1028	394	700	949	604
Os03g0855700	0	0	0	0	28	0	0	34	28	0	0	0	0	0	0	0	30	0	41	4	0	0	0	0	0	0	0	0	0	0
Os05g0194550	480	447	500	605	578	145	298	421	570	473	626	843	479	619	515	553	600	642	681	524	448	444	586	466	579	298	246	379	450	464
Os01g0150700	1692	2212	2255	1870	1839	954	1700	1923	2374	1010	0	0	19	17	0	14	0	0	0	0	481	459	1057	612	333	1086	680	920	509	1003
Os11g0141700	0	0	0	0	0	0	0	0	0	0	0	0	0	0	0	0	0	0	0	0	0	0	0	0	0	0	0	0	0	0
Os09g0560100	189	323	309	259	256	148	269	295	376	227	285	260	223	218	238	269	215	336	225	229	239	128	222	197	203	190	222	230	146	157
Os07g0575750	5	5	5	12	0	0	0	20	8	0	24	0	13	5	0	5	16	5	0	5	0	0	0	17	4	8	17	0	16	16
Os04g0455650	0	9	4	8	8	2	7	17	10	8	25	5	0	10	5	0	0	7	4	21	0	2	15	0	9	9	11	11	49	8
Os10g0548750	0	5	0	12	1	0	0	0	0	0	13	4	23	14	0	0	8	0	0	15	4	0	5	0	8	0	20	9	9	0
Os11g0708100	6502	6955	1516	3695	2140	1282	683	3079	3650	1353	8156	4352	10525	3132	7740	847	4345	1318	2994	4240	3204	1049	5380	2555	955	4126	5455	3532	4910	3637
Os01g0800250	45	16	0	37	0	78	0	0	0	0	30	64	42	0	0	0	26	57	21	0	16	29	27	32	0	0	13	48	0	0
Os02g0128501	9	0	3	12	0	0	0	14	10	0	12	0	19	0	0	0	0	10	19	10	0	0	7	0	0	0	0	10	6	16
Os07g0521500	0	0	0	0	0	0	0	0	0	0	0	0	0	0	0	0	0	0	0	0	0	0	0	0	0	0	0	0	0	0
Os09g0528200	4194	3327	3544	3821	3485	2929	4099	5464	6282	3181	6088	6101	4427	6162	7560	3982	4612	4960	4252	5292	4057	6182	4501	4712	3730	3842	4274	4036	5242	5484
ENSRNA049445269	0	1	0	0	0	0	0	0	0	0	0	0	4	0	0	8	4	0	0	0	0	0	0	0	0	1	1	0	0	0
Os12g0137300	571	629	867	638	422	441	518	614	667	552	664	698	573	564	562	703	744	687	745	568	532	368	500	533	574	545	441	487	310	591
Os07g0617700	1328	1152	935	9152	1538	450	1061	929	1926	3129	3029	4522	2243	4065	2501	1214	857	7349	844	1030	3656	2061	7130	3598	6385	1443	1040	3433	3034	1917
Os03g0425300	2388	2337	3262	2664	1713	2378	3109	2739	3442	2512	2337	3246	1512	2485	2150	3742	2950	3565	3238	2012	1983	1577	1603	1599	2120	1960	1203	1510	1276	1594
Os11g0107775	0	0	0	0	0	0	0	0	0	0	0	0	0	0	0	0	0	0	0	0	0	0	0	0	0	0	0	0	0	0
Os12g0599900	35	52	27	43	90	10	0	48	48	36	57	49	34	80	39	20	0	31	16	61	0	12	17	33	0	102	76	75	128	45
Os12g0623900	132095	111114	103477	89726	88657	45119	66244	100934	112369	77289	113981	128282	131560	119809	145532	165044	191546	135425	165359	149222	89970	117688	80344	96615	42399	138850	111651	101618	116447	130690
Os02g0731700	131	149	132	0	45	0	0	96	268	60	56	64	80	66	12	108	0	0	0	0	311	425	315	340	354	183	104	64	68	213
Os02g0198600	7308	7081	6512	4797	7215	5477	4943	7431	5927	6782	6231	6370	5849	6375	6271	4937	6102	5194	5688	7061	5057	3851	4004	5048	3416	6878	6161	5553	6366	6117
Os04g0661950	0	0	0	0	0	0	0	0	0	0	0	0	0	0	0	0	0	0	0	0	0	0	0	0	0	0	0	4	0	0
Os04g0502300	2348	3101	2555	2403	3192	1745	2094	2657	1966	2270	2413	2143	2423	2438	1677	1989	2391	2451	1780	2864	2275	1977	2882	2570	2413	2514	2918	2910	2349	2257
Os02g0661050	0	0	0	0	0	0	0	0	0	0	0	0	0	0	0	0	0	0	0	0	0	0	0	0	0	0	0	0	0	0
Os04g0456300	206	212	95	27	194	37	82	80	137	148	315	148	155	311	131	247	223	134	153	244	260	213	146	178	52	158	151	86	217	320
Os02g0639550	0	0	0	0	0	0	0	0	0	0	0	0	0	2	0	0	0	0	0	0	0	0	0	0	0	0	0	0	0	0
Os10g0536500	0	0	0	0	0	0	0	0	0	0	0	0	0	0	0	0	0	0	0	0	0	0	0	0	0	0	0	0	0	0
Os02g0194800	8965	8199	8538	7201	8711	6058	7131	7316	7392	7765	8637	8929	7547	8744	7394	9319	8044	8652	7832	8362	8459	6097	7483	7829	6183	8169	7659	8034	9094	8060
Os08g0273000	0	4	0	0	0	0	0	0	0	0	0	0	0	0	0	0	0	0	0	0	9	0	4	0	12	20	4	4	0	4
Os09g0436600	0	0	0	0	0	0	0	0	0	0	0	0	0	0	0	0	0	0	0	0	0	0	0	0	0	0	0	0	0	0
Os08g0480000	423	401	296	547	679	2866	2943	1411	343	2709	632	308	505	559	358	190	245	219	240	1025	451	2761	556	813	261	2107	1607	1978	2296	1419
Os04g0197500	4	16	0	0	0	0	0	8	16	4	8	36	8	8	52	28	8	24	20	17	8	0	0	0	0	0	20	16	4	8
Os04g0512250	406	538	233	439	292	40	179	505	421	71	395	92	249	74	190	284	204	166	177	219	64	0	218	116	43	227	345	255	444	260
Os03g0788700	185	146	72	132	220	191	147	273	181	312	174	97	132	209	288	154	138	130	88	261	148	183	170	221	62	214	219	219	273	364
Os02g0276200	0	0	0	0	0	0	0	0	0	0	0	0	0	0	0	0	0	0	0	0	0	0	0	0	0	24	0	0	39	24
Os06g0730950	41	53	56	40	52	26	30	36	53	37	63	64	27	65	33	47	46	61	18	61	15	23	81	75	62	34	76	23	63	40
Os03g0682666	147	114	136	106	87	76	76	164	116	89	144	157	134	256	134	155	97	216	90	155	125	115	186	128	150	224	205	211	175	154
Os11g0143700	8	12	18	23	24	27	31	0	8	4	21	24	4	0	4	19	2	4	8	0	12	4	10	8	0	0	0	0	0	0
Os02g0251900	20	20	44	24	16	88	125	76	32	67	37	20	25	48	40	8	32	25	24	28	244	96	80	403	104	56	40	25	44	115
Os03g0643800	0	0	0	0	0	0	0	0	0	0	63	60	0	8	0	33	65	0	51	0	0	0	0	0	0	0	0	0	0	0
Os08g0338200	3431	3443	3545	3154	3324	3141	3027	2999	3093	3004	3287	3750	3526	3464	2915	2869	3522	3927	3459	3369	2774	2273	3573	2898	3110	3294	2940	3164	2880	3013
Os03g0830600	0	0	4	0	0	0	0	2	0	0	0	0	0	9	0	0	0	0	0	2	0	0	5	0	0	0	0	0	0	0
Os03g0177400	103611	99379	86175	65379	122168	47267	62502	67827	76784	79972	104228	93887	91058	112534	82418	77383	82141	65568	78859	117067	90968	86195	92274	105282	69130	115476	129187	146077	148823	98433
Os07g0538700	850	822	833	807	836	581	716	733	635	1075	529	335	541	539	439	186	298	211	164	411	512	1732	916	517	613	634	533	515	619	636
Os11g0136500	807	887	1065	1037	671	708	923	734	851	704	819	1083	756	781	614	1168	1072	1152	925	722	826	495	1167	887	1118	1009	637	873	654	602
Os01g0857975	0	0	0	0	0	0	0	0	0	0	0	0	0	0	0	0	0	0	0	0	0	0	0	0	0	0	0	0	0	0
Os12g0128700	7209	5260	6656	3282	5356	11859	5918	6702	7174	12408	8944	8599	9066	9166	9148	6162	7056	5321	6905	6726	8017	3730	5953	6644	7784	12104	8440	6935	9223	6480
Os04g0168000	0	0	0	0	0	0	0	0	0	0	0	0	0	0	0	0	0	0	0	0	0	0	0	0	0	0	0	0	0	0
Os02g0702500	12842	11853	13152	11785	12682	10339	13391	12811	13174	11869	11889	13797	10566	11720	10946	12581	12495	13664	11512	10663	10233	10122	12982	10874	10392	11396	10531	10187	10443	10526
Os03g0773000	2535	2641	2157	7965	5640	11627	25664	3186	2789	7876	4579	6940	3912	11726	20626	1684	2117	3397	1593	3196	24951	9525	4423	29042	11769	2607	3065	4054	4224	5264
Os06g0103600	1077	1360	1325	1392	1271	1074	1142	1165	1203	1114	1270	1426	1150	1092	1028	1404	1087	1742	1376	946	1349	751	1576	1548	1498	987	918	1056	1065	1090
Os04g0590650	10	9	0	8	41	0	0	4	0	10	13	8	4	16	16	16	17	0	0	17	11	15	12	10	0	27	10	17	29	32
Os01g0119000	1147	1108	560	654	1257	251	355	1354	1421	874	1463	1130	1357	1858	1355	728	1262	1035	595	1006	1293	701	568	801	275	866	1015	634	1160	1300
Os03g0646350	279	212	325	196	232	206	215	112	154	267	354	308	172	419	235	330	362	330	286	271	238	146	295	201	153	182	29	194	243	194
Os10g0132800	0	0	0	0	0	0	0	0	0	0	688	0	574	0	0	0	0	0	0	437	0	0	0	0	0	0	0	0	0	0
Os03g0192700	8628	8620	5553	4196	10742	6035	5569	5530	4179	9218	7635	7223	6289	10009	6495	5231	7254	5391	6372	12426	9198	9602	6927	8894	3732	7028	6967	8962	9420	7885
Os07g0282500	0	0	4	0	0	0	0	0	12	4	0	0	0	0	0	0	0	0	0	0	0	0	0	0	0	0	0	0	0	0
Os01g0876500	2564	2341	2122	2583	2006	670	1489	2763	2893	1773	1708	1874	1373	1709	1407	2397	2303	2201	2293	2348	1151	621	2079	1681	1320	2026	2372	2137	2033	1596
Os03g0243200	679	978	839	1059	1094	418	664	764	764	582	875	976	928	848	638	784	572	873	710	728	795	322	1448	995	999	832	908	987	786	843
Os09g0469300	0	0	0	0	8	0	0	0	0	0	0	0	0	0	0	0	0	0	8	0	0	0	11	0	0	0	0	4	0	0
Os03g0211100	1059	1097	1345	1463	935	945	1086	1050	1192	1016	833	1156	1120	967	806	1432	1148	1520	1432	993	816	1260	1213	866	1273	1120	859	926	743	965
Os04g0287400	4915	4221	5116	7093	4316	3329	5958	3233	4715	5340	4288	5215	3392	4480	4802	6050	4637	7497	4549	4577	5637	8643	6135	6516	6592	3438	2180	4766	3583	4069
Os04g0478600	0	0	0	0	0	0	0	0	0	0	0	0	0	0	0	0	0	0	0	0	150	70	279	191	222	293	302	251	283	210
Os04g0627200	295	302	218	268	325	144	236	234	197	325	291	274	260	276	222	219	234	312	174	230	343	162	291	219	216	341	289	326	446	235
Os07g0527300	0	0	0	0	0	0	0	0	0	0	0	0	0	0	0	0	0	0	0	0	0	0	0	0	0	0	0	0	0	0
Os03g0354500	52	45	34	19	37	30	21	20	45	72	42	66	22	34	22	39	72	32	52	35	56	17	69	24	46	52	32	69	68	72
Os03g0604950	0	0	0	0	0	0	0	0	0	0	0	0	0	0	0	0	0	0	0	0	0	0	0	0	0	0	0	0	0	0
Os08g0316900	424	419	285	228	822	470	159	451	187	704	805	319	633	804	295	407	247	357	245	531	0	0	0	0	0	0	0	0	0	0
Os04g0667500	1327	1604	1826	1443	1579	958	1208	1253	1464	1055	1426	1433	1193	1294	1243	1411	1322	1531	1290	1295	1143	957	2043	1398	1474	1282	1435	1445	1476	1524
Os11g0265450	5	10	12	12	8	5	12	7	9	4	7	4	10	8	9	14	13	15	10	8	4	7	8	7	10	8	8	12	5	3
Os07g0494700	0	0	0	0	0	0	0	0	0	0	0	0	0	0	0	0	0	0	0	0	0	0	0	0	1	0	0	0	0	0
Os11g0212900	0	55	43	12	16	73	78	255	47	75	0	0	0	0	41	0	22	47	68	132	0	60	0	0	0	513	298	258	162	212
ENSRNA049446186	0	0	0	0	0	0	0	0	0	0	0	0	0	0	0	0	0	0	0	0	0	0	0	0	0	0	0	0	0	0
Os02g0620400	614	573	676	1096	646	1994	2572	756	329	2686	348	445	338	464	707	455	366	905	463	450	572	1683	710	1059	480	428	392	639	456	373
Os07g0536966	13	57	53	44	52	8	19	44	63	31	41	105	28	62	50	85	25	40	65	48	29	32	15	7	11	33	30	20	13	54
Os07g0115500	619	620	1069	538	617	2071	4837	878	640	3398	476	653	604	461	1104	703	611	599	370	491	347	4435	2128	1480	752	1086	1223	1082	1012	1607
Os03g0178000	82612	86299	68987	57283	97209	43039	58073	60082	63449	72438	86521	74617	76411	93132	67897	60346	68143	58261	65478	95570	76094	68432	79455	78593	57930	105375	114039	121377	124890	80666
Os02g0632900	0	12	9	15	21	17	13	34	30	0	0	0	0	0	0	0	0	0	0	0	0	0	0	0	0	0	0	0	0	0
Os05g0241400	297	250	293	309	362	140	261	294	218	247	279	272	234	272	287	270	315	313	210	289	257	190	346	257	208	272	326	371	351	310
Os07g0100300	498	882	1062	861	645	544	734	722	1288	447	641	991	810	722	725	988	850	976	1020	885	997	381	1265	941	1060	1167	1144	1317	1104	1242
Os02g0125350	39	75	95	1667	181	175	238	95	59	197	275	739	574	879	504	28	34	729	59	43	1215	303	468	479	2280	83	43	180	119	103
ENSRNA049471273	12	6	0	4	15	3	6	8	1	2	9	21	23	24	4	15	13	12	15	17	0	0	6	3	0	4	10	6	11	6
Os11g0103100	863	786	331	418	1081	576	482	472	538	677	1049	684	815	1065	544	447	779	372	511	793	1304	990	1301	1116	712	1166	1336	1663	1540	978
Os07g0584283	454	421	537	496	344	518	504	570	634	496	278	590	417	551	571	781	596	634	806	744	430	118	325	155	247	274	208	300	362	333
Os11g0229400	2614	2405	2272	1339	2122	5155	5094	2387	2343	3295	1711	2885	1881	1875	2544	2147	2481	1882	2523	2024	3522	4705	1860	4174	2053	1772	1444	1465	1357	1687
ENSRNA049472894	0	0	1	1	2	2	0	0	2	0	10	3	11	14	2	1	10	4	6	7	12	9	17	15	9	14	9	4	2	24
Os09g0293601	0	0	0	0	0	0	0	0	0	0	0	0	0	0	0	0	0	0	0	0	0	0	0	0	0	0	0	0	0	0
Os12g0559300	0	0	0	0	0	0	0	0	0	0	0	0	0	0	0	0	0	0	0	0	0	0	0	0	0	0	0	0	0	0
Os07g0566150	321	489	258	7869	627	3008	5915	396	816	1707	2836	8507	4839	8782	9978	555	351	9012	205	256	14054	2953	3763	14064	17768	831	146	1274	1061	1419
Os03g0750900	400	311	95	259	706	88	80	168	126	376	386	241	241	567	250	104	167	68	103	408	380	326	357	406	116	219	376	472	555	292
Os05g0577800	926	1220	707	565	1282	742	733	893	616	838	962	907	1005	1172	739	809	679	700	747	1009	803	778	736	1091	443	1236	1335	1338	1394	1020
Os10g0131750	0	0	0	0	0	0	0	0	0	0	0	0	0	0	0	0	0	0	0	0	0	0	0	0	0	0	0	0	0	0
Os05g0583100	5	19	0	14	7	1	23	12	4	10	9	17	22	20	17	9	14	13	35	16	8	0	15	0	0	12	0	0	6	47
Os05g0438700	10653	10518	3837	5234	14157	5588	5089	4628	3731	11533	10476	6329	9116	9695	6798	3196	6612	3300	5147	13464	7960	7710	8606	6939	3356	9198	7903	11325	13042	5845
Os02g0732400	0	0	0	0	0	0	0	0	0	0	0	0	0	0	0	0	0	0	0	0	0	0	0	0	0	0	8	0	0	0
Os10g0557750	0	0	0	0	0	0	0	0	0	0	0	0	0	0	0	0	0	0	0	0	0	0	0	0	0	0	0	0	0	0
Os03g0281466	838	408	1136	922	788	3662	4415	1404	2154	1913	808	2840	1418	2484	4119	1293	1998	1869	1401	806	2815	882	182	2498	1195	436	1306	751	695	339
Os02g0528300	0	0	0	0	0	14	10	0	0	0	5	0	0	0	0	0	0	0	0	0	0	0	0	0	0	0	0	0	0	0
Os03g0800100	3035	3258	2953	2322	3155	2468	2291	2118	2492	2574	3065	2582	2593	2670	1946	2284	2388	2195	2447	2599	2380	2337	2415	2372	1925	2712	2628	2486	2587	2251
Os07g0154900	68	75	67	101	61	68	53	99	244	81	123	105	87	66	76	116	125	115	135	41	117	28	88	102	61	70	39	46	75	100
Os10g0162500	0	0	0	0	0	0	0	0	0	0	0	0	0	0	0	0	0	0	0	0	0	0	0	0	0	0	0	0	0	0
Os04g0317400	0	0	0	0	0	0	0	0	0	0	0	0	0	0	0	0	0	0	0	0	0	0	0	0	0	0	0	0	0	0
Os05g0120100	7048	6735	6702	7060	8942	3382	4953	5489	5931	6079	7419	6975	6287	7619	5483	6741	5915	7472	6444	7844	5958	5147	8717	7021	6640	5891	5843	7421	7191	5920
Os10g0188250	0	0	0	0	0	0	0	0	0	0	191	146	101	0	132	0	149	2	0	124	0	0	0	0	0	0	0	0	0	0
Os08g0365800	0	0	0	0	0	0	0	0	0	0	0	0	0	0	0	0	0	0	0	0	0	0	0	9	0	0	0	17	0	0
Os10g0155400	562	465	356	455	830	312	288	702	763	468	1141	937	881	886	899	424	835	550	351	952	133	162	183	207	203	171	165	147	229	157
Os05g0293600	0	0	0	0	1	0	0	0	5	0	5	5	0	0	0	0	0	0	0	0	0	0	0	0	0	0	0	0	1	0
Os08g0137100	6187	6118	6723	6479	6740	4445	5675	5748	5908	5042	5249	5268	5467	5255	4066	4899	4954	5487	4589	6077	5239	4887	7056	5594	5145	5231	5611	5843	5712	5405
Os01g0965900	150	148	104	66	28	44	56	161	104	40	0	57	20	37	0	754	28	40	110	32	66	106	0	139	128	48	48	28	0	58
Os06g0218500	2655	3150	2960	3154	3107	2519	2485	2404	2796	2479	2262	2457	2365	2190	1932	2598	2288	2876	2562	2080	2216	1689	3092	2476	2486	2869	2569	2639	2061	2536
Os12g0572000	479	696	268	572	759	134	148	1209	403	321	898	267	454	1347	477	177	306	226	247	851	659	275	351	492	163	2096	2047	2141	2843	1523
Os04g0115800	65	32	34	71	108	56	48	48	30	64	143	41	68	137	84	17	48	52	38	51	148	94	164	173	152	182	265	225	330	85
Os02g0688800	20	0	19	44	5	16	14	9	12	0	21	11	12	9	25	4	4	30	11	18	20	7	23	16	46	7	13	10	9	12
Os06g0685250	0	0	0	0	0	20	33	0	0	11	0	0	0	0	0	0	0	14	3	0	0	0	0	0	0	0	18	0	0	0
Os03g0363400	630	810	692	686	922	495	764	623	668	623	798	807	781	785	774	813	703	902	545	749	592	454	837	718	846	769	747	780	810	726
Os02g0707200	739	680	913	633	662	1048	2328	315	213	461	359	392	510	299	424	529	426	448	413	495	124	1747	346	261	95	319	245	398	384	184
Os05g0588700	1070	887	1321	1240	989	1486	1390	1006	1015	1155	163	209	174	252	222	223	125	211	217	255	1145	935	991	1010	1337	904	701	787	644	933
Os03g0214050	0	0	0	10	0	0	0	0	0	0	0	26	3	9	0	0	0	0	0	0	0	0	4	0	0	0	2	0	3	0
Os08g0242400	9	0	0	0	47	49	43	84	0	76	12	0	0	0	0	12	0	0	24	36	0	63	0	36	0	76	102	72	236	140
Os04g0367201	0	0	0	0	0	0	0	0	0	0	0	0	0	0	0	0	0	8	0	0	0	0	0	0	0	0	0	0	0	0
Os03g0700600	0	0	0	0	0	0	0	0	0	0	0	4	4	0	0	0	1	0	0	0	0	0	0	0	0	0	0	0	0	0
Os03g0664901	0	0	0	0	0	0	0	0	0	0	0	0	0	0	0	0	0	0	0	0	0	0	0	0	0	0	0	0	0	0
Os12g0604650	0	4	5	0	6	0	0	17	8	0	8	2	0	4	0	12	0	8	0	12	8	0	0	0	4	8	0	8	2	0
Os05g0443800	1664	1826	1538	1139	2240	641	888	1169	1273	1143	1669	1356	1529	1602	1199	1150	1256	1124	1012	1799	1469	780	1529	1457	948	1783	1987	2093	2442	1521
Os04g0675200	4160	4035	4349	3275	3994	3008	3472	3025	4323	3481	3286	4896	3418	2993	3978	4642	4678	3850	4368	3710	3474	3084	3440	3440	3053	3587	3169	2675	2972	3584
Os01g0747400	2517	2333	2208	2590	2051	5392	6520	2266	2480	5184	2277	2569	1708	2324	2453	3254	2462	3504	2390	2201	4726	14485	2051	5026	3013	2083	1545	1954	1789	2040
ENSRNA049474998	0	0	0	0	0	0	0	0	0	0	0	0	0	0	0	0	0	0	0	0	0	0	0	0	0	0	0	0	0	0
Os05g0437100	0	3	0	4	2	70	73	0	4	29	13	0	0	4	8	0	0	0	0	0	17	258	4	36	4	18	40	20	14	29
ENSRNA049474990	0	0	0	0	0	0	0	0	0	0	0	0	0	0	0	0	0	0	0	0	0	0	0	0	0	0	0	0	0	0
Os11g0195700	0	0	0	0	0	0	0	0	0	0	0	0	0	0	0	0	0	0	0	0	0	0	0	0	0	0	0	0	0	0
Os05g0516800	1836	1886	746	1000	2244	696	907	1727	1060	1403	1704	1190	1480	1800	1362	788	1394	604	842	2308	1756	835	1171	2021	684	2249	2230	2097	2824	2271
Os04g0611050	0	13	4	13	11	0	0	0	4	0	0	0	0	0	5	0	0	0	0	0	0	0	0	0	0	0	0	0	0	0
Os01g0706400	3587	3487	4067	3331	3654	10979	8363	4573	4382	5716	3444	5260	3794	3791	6171	4004	4311	4356	4302	3695	7649	5057	3319	8515	3746	3671	2566	2794	2729	3734
Os12g0496700	142	82	265	123	78	8	30	64	137	60	0	0	0	0	0	0	0	0	0	0	0	0	0	0	0	0	0	0	0	0
Os02g0514800	0	0	0	0	0	0	0	0	0	0	0	0	0	0	0	0	0	0	0	0	0	0	0	0	0	0	0	0	0	5
Os03g0421400	5560	5828	5298	3437	6570	4248	4847	5003	4076	4432	4997	6127	4477	5488	5085	4609	6289	5164	5358	5865	3580	3532	4872	4008	3484	6108	5307	4556	4774	4779
Os10g0568300	135	245	252	415	201	177	165	292	138	366	372	120	104	231	204	124	257	253	96	215	43	0	143	0	83	72	189	198	257	67
Os10g0497600	2621	2409	1432	1714	3833	1038	1218	2246	1827	2492	3030	2152	2162	3276	2187	1142	1937	1246	1525	3295	2495	2011	2891	3130	1431	3977	4492	4248	5458	3423
Os05g0573000	1309	1238	1489	880	1568	1400	2118	1564	1242	1494	1390	1525	1172	1504	1143	1312	1533	1511	1190	1272	1541	1590	1457	1986	1079	1830	1654	1470	1466	1702
Os01g0660550	1282	1379	1640	1817	1448	938	1462	1033	1358	1210	1490	1550	1287	1192	1109	1649	1300	1702	1253	1115	1117	719	1854	1237	1483	968	907	1299	850	884
Os01g0968500	0	0	0	0	0	0	0	0	0	0	0	0	0	0	0	0	0	0	0	0	0	0	0	0	0	0	0	0	16	0
Os07g0690800	38	43	35	15	69	9	0	36	41	20	20	116	28	36	32	61	63	0	37	62	38	45	25	68	41	25	45	37	37	20
Os09g0533800	0	0	0	0	0	0	0	0	0	0	0	0	0	0	0	0	0	0	0	0	0	0	0	0	0	0	0	0	0	0
Os04g0661100	570	438	546	325	620	287	433	540	755	481	486	395	364	412	291	329	599	1145	582	569	166	0	395	147	171	480	243	335	525	432
Os03g0676100	57	77	44	27	96	2	24	12	36	49	17	20	21	11	57	13	34	42	28	28	81	8	29	24	9	29	22	65	75	17
Os02g0115600	511	764	584	465	624	203	370	466	588	301	568	531	460	521	401	482	481	366	414	548	623	433	916	744	669	683	703	689	675	728
Os05g0392700	3445	3482	4181	2757	3339	5865	6312	4599	4071	5978	3581	4056	3680	3852	4486	4029	4015	3535	3742	4149	4286	8848	3307	5345	3415	4168	3599	3340	3316	4335
Os01g0191700	9941	7405	12570	7862	6643	9762	10776	8416	10005	12035	7451	9775	7064	6834	8054	13578	11373	10780	11025	10189	8072	8805	8132	8756	10642	8433	5039	6600	4915	6559
Os05g0149500	404	323	190	205	462	129	170	245	212	516	411	257	381	457	285	250	291	185	275	478	391	135	178	368	193	311	369	434	502	293
Os11g0639850	0	0	0	0	0	0	0	0	0	0	0	12	20	0	0	0	16	7	10	18	0	0	0	0	0	0	0	0	0	0
Os06g0712600	885	807	697	1184	1631	430	522	479	395	1113	1012	560	666	508	477	470	620	708	486	847	471	422	961	419	349	1051	995	1603	1850	543
Os01g0968000	905	1073	1215	954	1703	949	1162	990	981	1001	1178	1301	1282	1421	1231	1178	1082	1268	1161	1506	1565	721	1250	1518	1008	1236	1354	1281	1400	1129
Os05g0540000	6075	6147	6879	6028	6839	7307	9653	5914	5460	9024	6439	7435	6313	8328	6162	6652	6828	7011	6182	7729	11727	11990	7593	11595	9818	6772	5462	6609	6707	6970
Os06g0600350	0	0	0	0	0	0	0	0	0	0	0	0	0	0	0	0	0	0	0	0	0	0	0	0	0	0	0	0	0	0
Os07g0545550	0	0	0	6	0	0	0	0	0	0	0	0	0	0	0	0	0	0	0	0	0	0	0	0	0	0	0	0	5	8
Os08g0516900	2658	3025	3030	2670	2722	549	1279	2196	2406	2446	2762	2744	2605	2104	1494	2506	2770	2750	3060	2735	1727	3982	2921	1560	2604	2777	2469	2757	2373	2280
Os05g0363951	20	25	44	43	59	0	27	32	34	50	53	53	52	52	17	45	26	57	48	171	52	0	27	12	18	36	60	42	72	56
Os06g0608100	390	479	214	270	558	151	229	156	186	317	463	356	388	330	301	181	364	228	245	448	456	453	429	422	223	548	488	411	570	351
Os10g0512400	12623	13607	20192	18747	10497	3699	8540	14888	22005	6803	14436	20806	10105	15022	15700	26303	23380	27185	28638	19470	7532	2824	8684	6945	5595	14027	9036	11223	12002	18817
Os12g0257600	28	32	48	120	60	28	56	120	87	12	0	9	0	12	17	24	17	0	0	9	24	29	0	0	16	76	16	0	21	40
Os05g0154500	1534	1664	1186	812	1403	494	965	1000	1325	891	1428	1217	1180	1367	986	1227	1318	820	1142	1359	1021	1044	1175	1244	724	1593	1686	1495	1664	1410
Os12g0499700	0	0	0	0	0	0	0	0	0	0	0	0	0	0	0	0	0	0	0	0	0	0	0	0	0	0	0	0	0	0
ENSRNA049471263	0	0	1	0	1	0	1	0	1	1	1	2	1	1	1	1	1	1	1	1	0	0	1	0	0	0	1	0	0	1
Os03g0599000	277	229	197	36	267	112	80	207	233	525	310	349	363	571	235	921	267	642	305	356	509	354	212	495	423	831	224	413	313	739
Os06g0235200	470	550	541	508	596	237	257	399	455	446	520	446	348	454	357	387	351	448	498	457	1077	619	1312	1195	972	1820	2123	1748	2440	2006
Os01g0223600	3937	3109	2422	1808	3758	1595	1970	2563	2573	3891	2976	2792	2149	3602	2567	1919	2826	1674	2063	3697	4484	3578	3273	3600	2097	3420	3108	3699	4512	3904
Os09g0273701	0	0	0	0	0	0	0	0	0	0	0	0	0	0	0	0	0	0	0	0	0	0	0	0	0	0	0	0	0	0
Os02g0656500	22033	26991	26635	28811	26272	24860	24372	24396	28065	23737	22935	27498	22826	25595	23102	23940	23329	29283	24760	24462	23313	20774	32154	24033	26836	25306	23329	25455	21256	24765
Os02g0771666	0	0	0	8	0	0	0	0	0	16	0	7	0	0	7	0	0	0	0	0	0	0	0	7	0	22	0	0	0	0
Os01g0144600	900	1108	1060	1265	1152	543	956	781	766	962	999	771	803	960	842	835	823	1001	914	1082	1027	948	1307	1134	1201	1074	934	1109	963	841
Os10g0456600	872	825	714	780	903	605	794	1007	921	691	1109	801	1035	1194	876	543	780	1077	662	981	976	640	1119	1003	928	842	862	920	937	908
Os05g0232500	2538	2910	3790	2155	2297	1865	2418	2449	2576	2261	2065	2614	1702	1880	1656	3211	2849	2946	3300	2406	1432	1707	2109	1687	1489	2483	1721	1757	1696	1903
Os01g0533800	90	130	158	142	162	72	107	79	76	98	124	124	114	149	146	74	115	141	115	77	167	73	119	131	100	133	157	236	187	148
Os07g0661300	5045	5293	5856	4902	5668	3208	5077	3917	4702	4192	5680	5004	5879	5360	3753	4514	4794	5753	4664	4869	4173	3483	5269	4618	4673	5288	4821	5025	4244	4287
Os10g0476700	1763	1812	1799	1647	1596	786	1213	1549	1687	1144	1506	1790	1439	1614	1257	1571	1596	1533	1528	1670	1234	1070	1617	1336	1230	1716	1954	1547	1534	1483
Os08g0525100	0	0	0	0	0	0	0	0	0	0	0	0	0	0	0	0	0	0	0	0	0	0	0	0	0	0	0	0	0	0
Os04g0563900	500	340	192	306	807	3515	1633	211	133	1424	437	603	254	733	1516	95	233	218	293	429	1802	1521	464	1323	867	243	157	264	250	471
Os11g0649300	55	140	178	64	44	16	53	309	152	56	0	0	0	0	0	0	0	0	0	0	0	0	0	0	0	23	32	28	32	60
Os05g0447000	2694	2350	3151	2560	2074	550	1348	2536	3383	2624	3014	3422	2019	2465	3131	3780	3164	3335	4452	3124	2143	1704	1792	1922	2047	1617	1811	2475	2547	2646
Os01g0574550	0	0	0	0	0	0	0	0	0	11	0	0	0	51	0	0	0	46	6	0	60	0	59	68	74	48	0	65	60	65
Os08g0553250	0	0	0	0	0	0	0	0	0	0	0	0	0	7	0	0	0	0	5	0	0	0	0	0	0	0	0	0	4	0
ENSRNA049473859	1	2	1	1	1	7	2	1	1	1	1	1	1	1	3	1	3	1	2	1	1	1	1	4	0	1	2	1	1	1
Os09g0534000	1384	1152	1116	1230	1376	600	1020	1309	1541	1117	575	622	391	690	596	404	481	535	565	608	1034	819	1236	1187	1005	1352	1292	1141	1322	1066
Os05g0550900	3	0	12	4	16	21	31	0	12	9	7	12	0	0	11	4	24	0	20	7	17	25	19	5	5	9	2	8	0	0
Os02g0257400	0	0	0	0	0	0	0	0	0	0	0	0	0	0	0	0	0	0	0	0	0	0	0	2	0	0	0	0	4	5
Os03g0131200	60	80	82	44	101	64	35	125	99	29	161	220	151	155	151	584	194	134	131	124	48	112	0	21	36	121	100	84	170	100
Os01g0219200	127	92	105	186	86	54	123	55	73	100	119	138	64	177	73	135	180	245	107	110	107	110	176	51	115	60	64	138	107	56
Os07g0555100	59	64	53	35	136	12	36	49	32	32	49	40	16	56	32	0	24	13	12	100	40	16	32	32	40	75	72	101	79	44
Os01g0711800	0	0	0	0	0	0	0	0	0	0	0	0	0	0	0	0	0	0	0	0	0	0	0	0	0	0	0	0	0	0
Os09g0478500	3981	3947	2279	2785	4922	1800	1891	2327	2305	3389	4499	3089	3932	3797	2909	2188	2898	2008	2466	4255	3438	2143	3900	3035	2252	4671	4364	4482	5469	3541
Os02g0303000	0	0	0	0	0	0	0	0	0	0	0	0	0	0	0	0	0	0	0	0	0	0	0	0	0	0	0	0	0	0
Os06g0518100	0	0	0	0	0	0	0	0	0	0	0	0	0	0	0	0	0	0	0	0	0	0	0	0	0	0	0	0	0	0
Os11g0470500	1152	1195	1155	1089	1316	4330	1881	2954	4900	3617	702	1503	736	1066	2129	954	960	856	1674	2080	1390	833	1522	1386	1853	5598	5672	4109	4543	4075
Os01g0631900	467	302	242	79	289	325	176	429	403	553	581	425	335	562	440	105	275	134	253	329	544	147	478	647	287	1244	976	756	973	329
Os02g0650900	0	0	0	0	0	9	17	0	18	16	5	0	6	9	0	10	0	21	16	22	12	0	0	0	10	17	0	13	50	0
Os11g0282900	33	64	54	15	62	9	22	111	39	0	124	38	51	108	0	35	0	58	14	92	37	10	31	60	20	0	30	0	131	57
Os10g0509000	288	365	305	327	274	168	251	294	377	129	265	272	165	296	167	406	219	462	241	300	359	162	444	447	365	387	414	434	400	284
Os01g0784800	31704	41693	57440	38196	31175	22901	39167	42868	47489	25428	35893	55468	37175	41832	46257	56069	52184	62516	55244	37168	23975	24903	34884	26840	28748	29901	22148	23277	18032	31216
Os10g0213800	21206	20516	22181	28552	21252	8236	13813	16776	19185	16306	17088	17287	12423	17385	12114	22123	17479	23873	18849	18823	11965	8907	16597	10370	13108	7258	7604	16178	8764	9176
Os01g0260500	672	660	725	587	772	124	294	518	746	641	618	760	568	724	693	801	746	475	744	712	421	332	557	264	500	613	621	672	718	771
Os05g0341900	16	5	24	35	9	16	11	20	85	12	0	0	15	0	5	8	0	0	37	9	13	98	0	17	13	21	9	9	7	5
Os10g0446800	23	13	21	31	0	18	28	16	19	11	38	76	77	61	61	238	52	81	48	0	0	0	0	0	0	0	0	0	0	0
Os07g0686700	1593	1610	1854	1844	1734	839	1303	1506	1546	1137	1699	1555	1479	1382	1169	1498	1474	1560	1602	1606	1218	920	1871	1376	1381	1584	1492	1535	1345	1335
Os10g0528651	0	15	42	272	16	458	617	92	70	108	29	60	35	50	121	11	37	163	0	43	218	690	42	0	110	158	23	74	57	51
Os01g0311500	3436	4305	3852	3096	3944	2023	2833	2837	3331	2857	3760	3257	3250	3793	2838	2963	3124	2916	2893	3247	3686	2640	3774	3471	3125	3906	3787	3989	4473	3890
Os05g0373400	3053	3119	1765	1968	3368	3192	2705	3519	2368	4031	3262	2748	2510	3569	2326	1642	2572	1763	2047	3801	3994	3122	2536	4031	1814	4167	3564	3607	3799	3990
Os08g0512100	157	239	261	289	280	136	293	184	174	168	129	80	60	131	99	112	78	176	32	81	409	217	216	322	444	105	121	179	138	180
Os01g0290800	8477	6923	9918	9413	8185	15865	19059	5867	5764	14771	7750	8276	7927	7292	7668	8458	7388	8515	9335	7760	8334	29934	9854	12630	8200	6708	5645	6710	6219	6740
ENSRNA049472463	0	0	0	0	0	0	0	0	0	0	0	0	0	0	0	0	0	0	0	0	0	0	0	0	0	0	0	0	0	0
Os01g0928200	4	16	0	0	5	0	8	36	0	8	5	0	4	0	0	0	0	0	5	0	8	5	4	0	13	23	5	8	23	16
Os02g0753400	890	751	296	626	1306	352	246	1331	422	1433	1398	519	555	1350	691	228	865	303	453	1416	1025	946	719	1253	316	1690	2092	1438	2060	1801
Os01g0570700	4127	4126	4407	4141	4824	2132	3323	2818	3479	3317	4593	4797	4449	4663	3282	4195	3911	4082	3445	3859	5014	3303	5306	5355	4912	4357	4521	5148	5481	4515
Os02g0677600	0	0	0	0	0	3	0	0	0	0	0	0	0	0	0	0	0	0	0	0	0	0	0	0	0	0	0	0	0	0
Os02g0168100	297	348	325	370	417	239	206	534	411	371	433	235	303	419	232	400	392	382	421	506	345	563	452	343	181	670	468	564	650	365
Os11g0618850	12	33	13	0	23	0	36	10	0	26	30	11	14	0	0	0	47	8	8	25	204	106	222	183	90	199	237	259	233	178
Os01g0546800	1959	1579	1889	2147	2022	2379	3164	1505	1263	2718	2094	2379	1584	2268	2092	1895	1466	2280	2112	1729	1925	4737	2328	2789	2237	1580	1372	1998	1801	1668
Os05g0163400	7490	7490	9376	8912	7062	9805	7884	8384	8334	9729	9127	10564	8638	8772	8285	9634	9146	9858	9914	7819	7132	8359	8666	6442	7510	7802	6530	6874	6521	7045
Os09g0542000	6094	7326	3447	3376	9215	3106	3810	3757	2701	5750	6400	4374	6326	6490	4176	2382	4235	2771	3301	6883	5266	4633	5912	5747	3126	6134	7012	7778	8364	5562
Os01g0168200	1399	1421	1594	1399	1434	934	1205	1623	1260	888	1693	1275	1245	1756	1322	1251	1394	1100	1071	1511	921	1078	1186	1291	740	2734	2849	1874	2238	2003
Os10g0533701	1	0	0	0	0	4	1	0	0	0	0	0	0	0	0	0	0	0	2	0	0	0	0	0	0	0	0	0	2	0
Os01g0627900	225	181	136	44	468	118	84	162	104	92	485	370	175	246	256	148	387	112	336	376	253	771	147	156	16	302	312	126	260	327
Os10g0428500	71	103	32	48	103	20	60	143	100	0	148	104	64	119	83	72	110	48	84	125	64	98	99	88	36	157	144	140	228	195
Os09g0539400	466	500	135	176	697	148	178	229	140	369	408	143	424	539	311	66	217	118	161	481	343	209	424	387	148	383	330	434	591	274
Os05g0500600	312	316	562	356	266	16	36	504	501	202	311	322	218	279	238	630	389	665	407	611	16	28	72	29	74	165	149	165	315	140
Os09g0330000	7218	6264	6446	3651	2492	4782	4780	4083	6871	6936	1279	2827	1031	2610	2736	6796	4647	3260	4222	1852	2510	1317	572	1535	2742	2544	841	1086	798	1596
Os06g0171700	361	343	368	316	422	130	210	341	146	244	394	229	330	346	228	335	298	282	205	289	206	319	399	426	234	267	284	363	326	260
Os09g0471300	90	146	107	144	114	46	70	112	97	70	107	63	93	41	66	93	122	102	78	98	35	17	73	95	71	108	173	115	96	99
gene-orf490	0	0	0	0	0	0	0	0	0	0	0	0	0	0	0	0	3	0	0	0	0	0	0	0	2	0	2	0	0	3
Os01g0214200	5003	5035	5315	3546	5193	3142	3873	6952	6303	5038	4617	6467	4377	6105	5342	5454	5475	5045	7008	6279	5559	4358	4552	6459	4596	5901	6196	6020	5246	7387
Os01g0281250	0	0	0	0	0	0	0	0	0	0	0	0	0	0	0	0	0	0	0	0	0	0	0	0	0	0	0	0	0	0
Os05g0330150	0	0	0	0	0	0	0	0	0	0	0	0	0	0	0	0	0	0	0	0	0	0	0	0	0	0	0	0	0	0
Os12g0106600	359	538	555	463	426	246	382	350	423	248	446	525	407	447	352	517	403	529	427	318	336	121	496	344	358	484	485	536	640	508
Os03g0412400	475	665	603	1405	712	783	724	1811	2682	732	965	1871	1116	1546	2777	652	538	2225	775	846	2472	2598	2259	4137	1830	1075	898	1662	1179	2015
Os11g0544500	503	608	496	408	445	357	408	632	635	407	662	476	513	485	550	456	563	721	437	676	366	431	616	483	347	862	899	723	806	696
Os09g0380300	109	58	72	109	119	0	20	55	41	18	119	20	51	87	55	50	28	33	52	68	38	21	98	68	41	58	152	92	123	110
Os10g0104300	55	31	76	98	24	27	30	43	36	57	0	0	0	37	24	0	12	0	0	0	23	0	0	0	17	0	0	0	12	0
Os08g0389700	3627	2755	3984	6569	2705	5657	4392	8114	6558	5991	10828	12320	9648	10732	8818	11846	9929	14409	13069	7442	12162	12193	7248	10055	12554	10708	8652	8137	7127	10530
Os01g0286100	473	341	552	937	547	181	191	250	290	218	600	584	423	702	566	428	341	548	413	297	735	80	797	707	853	332	366	589	454	557
Os02g0625900	379	542	384	310	596	340	533	537	518	264	385	472	514	363	474	456	519	441	549	559	123	129	158	155	88	179	116	279	180	144
Os01g0917100	0	0	0	0	0	0	0	0	0	0	0	0	0	0	0	0	0	0	0	0	0	0	0	0	0	0	0	0	0	0
Os01g0637500	111	65	116	72	109	41	101	79	88	83	92	87	91	100	76	88	77	96	66	59	42	20	80	35	31	140	112	115	147	82
Os05g0476100	519	477	366	721	740	395	364	433	303	667	660	374	544	611	389	200	382	490	277	519	399	359	587	525	318	716	722	739	995	485
Os06g0497200	22	7	0	4	4	0	4	0	9	5	0	17	0	0	12	12	1	0	0	0	26	0	17	0	0	5	0	8	11	5
Os04g0186800	146	123	257	24	84	16	75	76	80	24	83	308	88	135	223	154	229	43	223	127	0	0	40	20	27	116	0	16	52	31
Os07g0668300	3427	2656	1719	1927	1928	1400	1340	4014	4856	2612	4091	3186	4886	3402	5177	1552	2784	3954	3349	2982	2310	384	1930	1448	1643	3216	2681	2035	3803	2350
Os12g0104766	6019	5550	4900	2065	5220	3854	3278	4690	5575	6043	4808	6349	4847	5049	5194	4442	5513	2548	4792	6098	7373	4971	3226	5214	3175	7467	4318	5325	6390	7890
Os11g0115100	2176	2852	1356	646	4362	905	832	20157	1066	4485	1718	1530	1688	1932	1778	389	1220	432	1035	4374	2310	4163	2089	4612	741	41990	32983	42502	45420	31884
Os04g0297933	0	0	0	0	0	0	0	0	0	0	0	0	0	0	0	0	0	0	0	0	0	0	0	0	0	0	0	0	0	0
Os11g0702250	0	5	5	5	7	0	0	0	2	0	0	6	5	5	9	0	0	3	0	3	5	5	7	3	0	0	4	12	8	0
Os04g0128400	6	15	2	66	12	159	64	5	0	3	0	3	0	3	0	0	0	2	0	5	3	19	16	20	25	13	0	8	11	0
Os06g0107100	46	43	16	28	80	0	0	46	56	0	60	51	36	40	32	43	45	0	41	64	40	16	20	44	0	69	104	37	79	49
ENSRNA049472287	0	48	0	18	164	0	17	162	0	0	0	0	0	0	0	0	0	0	0	0	0	0	0	0	0	0	0	0	0	0
Os02g0732700	11645	11770	14523	11977	12073	10781	11558	9069	11395	10175	12454	14259	11251	11757	11257	14009	11735	14918	13038	11091	9464	6497	11921	9209	9551	10743	8705	9119	9125	8831
Os02g0765600	0	0	0	0	0	0	0	0	0	0	0	0	0	0	0	0	0	0	0	0	0	13	0	0	0	0	0	0	0	0
Os03g0282100	67	0	56	191	0	289	67	48	74	466	0	104	37	52	64	186	0	63	52	101	62	0	0	0	113	40	0	0	0	13
Os03g0184300	10867	8864	8380	17915	6265	1878	5803	8388	11121	3614	9858	9709	9632	8867	10171	9407	7411	10846	6243	6381	11469	12355	14063	12041	9458	7217	8174	7815	8754	9824
Os05g0274200	1161	1243	1344	919	1232	672	928	938	1110	838	934	1296	1008	1019	913	1194	1114	1046	1020	978	994	1001	870	1083	691	999	930	1008	1170	867
Os06g0138700	426	403	355	258	364	236	270	345	230	272	359	318	318	365	384	305	414	296	365	398	2128	1603	1680	1674	1565	2688	2107	2187	2329	2197
Os07g0287100	223	433	402	317	425	277	283	368	398	212	377	353	471	430	229	332	276	505	260	357	659	577	688	787	825	486	630	487	381	575
Os11g0691050	492	522	308	272	331	366	344	351	213	923	0	0	0	0	0	0	0	0	0	0	1530	3516	1335	1453	935	1340	1019	1074	786	1738
Os01g0787101	0	0	0	0	0	0	0	0	0	0	0	0	0	0	0	0	0	0	0	0	0	0	0	0	0	0	0	0	0	0
Os06g0224650	216	245	206	83	292	90	108	67	128	203	423	457	280	432	410	231	352	218	402	423	148	132	243	164	72	233	306	385	481	250
Os02g0793900	1678	1537	1851	1444	1104	1984	2427	2723	2334	2033	1241	1877	1311	1464	1593	1863	1926	1905	1987	1463	1109	1609	1178	1478	1072	1695	1595	1254	1384	1433
Os03g0191700	0	0	0	0	0	0	0	0	0	0	0	0	0	0	0	0	0	0	0	0	0	0	0	0	0	0	0	0	0	0
Os01g0117100	24	0	0	52	0	0	48	45	56	0	307	380	329	366	382	441	500	501	464	285	0	0	0	0	0	8	0	18	0	0
Os05g0131000	77	47	16	71	108	4	40	48	20	67	166	43	76	74	57	12	36	16	32	112	36	8	32	36	37	157	88	181	241	68
Os01g0867600	943	845	918	1048	961	1721	1958	1184	1055	1833	1104	1282	926	1117	1105	1184	965	1086	956	1069	1214	803	1348	1242	1330	1156	1086	900	823	1012
Os01g0650700	1134	1505	1284	1847	1557	775	1146	1105	1230	843	1349	1191	1241	1231	794	1163	942	1687	989	1029	1099	1117	2009	1373	1610	1113	1095	1029	981	1055
Os11g0680200	246	0	225	174	0	97	155	189	305	157	203	204	154	252	158	224	160	192	222	225	260	152	295	213	254	248	193	211	330	198
Os03g0278300	12444	12956	13247	17077	12820	24509	39530	13105	11971	20398	13172	18121	14076	18680	19117	12551	12055	15199	11760	12337	27243	25902	14147	33148	21936	11787	10000	12043	10930	12641
Os02g0748300	4193	3653	4534	7969	4954	21439	24459	4782	4198	9217	5686	8690	7141	7411	13315	3678	5401	9076	4915	5211	12185	21293	5979	14068	10436	4394	3367	4137	4488	4553
Os01g0364412	0	0	0	0	0	0	0	0	0	0	0	0	0	0	0	0	0	0	0	0	0	0	0	0	0	0	0	0	0	0
Os04g0555151	0	0	0	0	0	0	0	0	0	0	0	0	0	0	0	0	0	0	0	0	0	0	0	0	0	0	0	0	0	0
Os03g0351100	3679	3771	4159	3835	2372	2292	3371	3745	5000	3257	3419	5190	3279	4035	4444	4452	4293	4243	4048	3600	8055	8048	3437	4905	6064	2902	2421	3425	2598	3704
Os06g0177225	0	0	0	0	0	0	0	0	0	0	0	0	0	0	0	0	0	0	0	0	0	0	0	0	0	0	0	0	0	0
Os03g0766800	83	217	88	559	112	912	282	192	195	454	347	941	323	1075	1335	91	48	1266	40	39	1177	487	815	1435	1415	638	124	540	620	855
Os04g0407800	21	685	47	119	41	41	28	51	0	38	48	52	121	523	73	19	91	67	27	108	328	12	132	67	66	103	40	795	78	40
Os07g0103500	84	137	0	0	143	0	0	407	535	0	0	271	91	257	367	0	88	0	122	512	0	0	0	0	0	0	0	0	0	0
Os09g0411650	95	100	115	66	112	53	90	92	138	99	44	36	0	44	0	72	45	50	73	32	24	27	115	53	32	46	42	41	84	0
Os02g0702800	3530	3613	3904	4206	3453	2463	3146	3554	3590	3192	3232	3805	2880	3643	2857	4504	3503	4855	3590	3530	3629	2441	4167	3927	3564	3510	3654	3687	3650	3498
Os06g0567000	3782	4841	4102	3748	5163	2047	3918	4986	3088	3587	1114	969	726	1040	797	1069	1060	2084	1502	1314	3544	3748	3748	4244	2363	3814	4591	4232	4199	4201
Os02g0834800	0	0	0	0	0	0	0	0	0	0	0	0	0	0	0	0	0	0	0	0	0	0	0	0	0	0	0	0	0	0
Os07g0297500	0	0	0	0	0	0	0	0	0	0	0	0	0	0	0	0	0	0	0	0	0	0	0	0	0	0	0	0	0	0
Os05g0331200	490	520	346	292	243	98	367	413	413	190	737	778	969	451	644	498	683	243	241	888	88	123	53	93	132	416	145	324	334	251
Os02g0181700	0	11	0	0	0	0	0	14	0	0	0	0	0	0	0	0	0	0	0	12	0	107	0	0	20	7	20	19	17	14
Os02g0759000	752	682	372	650	960	215	218	819	651	378	688	757	615	865	960	286	649	429	394	933	447	259	642	623	418	777	1043	908	1055	810
Os03g0370900	1937	2202	2648	2439	2111	1349	1738	1786	2867	1375	1858	2614	1895	2082	2046	2701	1990	2691	2473	1899	2101	906	2428	1850	2081	1886	1909	1956	1761	2060
Os04g0218400	4995	5127	6025	10440	5669	6373	7740	2810	2333	5862	5406	6110	5125	5389	3105	7998	3676	9308	6935	4526	3393	15527	9293	4563	5004	2786	3061	4110	3278	3019
Os12g0504050	0	0	0	0	0	0	0	0	0	0	0	0	0	0	0	0	0	0	0	0	0	0	0	0	0	0	0	0	0	0
Os07g0122200	493	665	629	501	583	181	440	661	663	325	584	510	596	505	462	610	438	773	494	588	392	861	719	346	455	457	463	623	595	516
Os03g0345500	0	0	0	0	0	0	0	0	0	0	0	0	0	0	0	0	0	0	0	0	0	0	0	0	0	0	0	0	0	0
ENSRNA049474500	0	0	0	0	0	0	0	0	0	0	0	0	0	0	0	0	0	0	0	0	0	0	0	0	0	0	0	0	0	0
ENSRNA049474505	0	0	0	0	0	0	0	0	0	0	0	0	0	0	0	0	0	0	0	0	0	0	0	0	0	0	0	0	0	0
Os01g0872000	1488	1363	1895	2075	1380	632	842	933	1930	1062	898	1435	819	753	792	1855	1023	2034	1658	1195	717	73	856	604	893	654	524	920	515	1012
Os02g0622150	0	9	12	10	15	44	11	16	17	15	11	0	0	0	0	0	0	0	0	0	8	9	7	12	0	0	0	0	0	7
Os06g0595180	0	0	0	0	0	0	0	0	0	0	0	0	0	0	0	0	0	0	0	0	0	0	0	0	0	0	0	0	0	0
Os02g0469950	16	45	34	11	36	7	0	60	0	16	16	11	34	24	0	11	15	0	26	7	14	0	17	17	44	32	8	31	22	37
Os04g0488100	184	272	203	119	250	148	129	149	190	144	222	228	215	300	127	198	211	149	148	212	155	175	144	212	190	204	228	275	211	124
Os11g0514400	0	0	0	0	32	0	28	63	64	39	0	0	0	8	0	0	29	108	0	0	0	0	0	0	0	72	16	36	60	0
Os04g0422950	0	0	12	10	0	0	0	0	0	0	0	0	0	0	0	0	0	0	0	0	0	0	0	0	0	0	0	4	0	0
Os11g0312340	251	296	283	228	359	128	262	226	250	238	263	343	228	313	256	263	250	199	256	282	239	214	236	248	154	243	210	221	227	231
Os06g0133500	26	148	84	1246	148	2489	1867	102	290	1127	253	1034	640	1160	1926	42	38	1084	32	17	4788	1825	864	3966	5000	330	85	395	342	575
Os04g0636900	8262	6980	7259	6916	10397	4214	5537	6665	7070	8258	9211	8449	7428	9860	8335	8451	8157	7619	8206	10587	9242	5929	7723	7844	7128	7373	7115	8775	9787	7549
Os07g0188249	13	53	27	22	4	22	24	12	34	11	13	12	21	4	12	12	9	33	10	22	14	5	45	15	12	24	7	20	8	28
Os08g0406600	0	0	0	0	0	0	0	0	0	0	0	0	0	0	0	0	0	0	0	0	0	0	0	0	0	0	0	0	0	0
Os03g0104901	0	0	0	0	0	0	0	0	0	0	0	0	0	0	0	0	0	0	0	0	0	0	0	0	0	0	0	0	0	0
Os04g0550500	1565	1296	1677	1379	1560	656	1144	1108	1324	1293	1717	1705	1541	1487	1361	1618	1447	1443	1612	1645	1419	960	1438	1394	1218	1286	1197	1563	1600	1373
Os02g0722450	214	122	180	290	111	77	82	223	82	104	236	182	107	176	91	227	146	351	119	141	80	8	105	44	138	60	39	165	65	27
Os10g0424100	0	0	0	0	0	0	0	0	0	0	0	0	0	0	0	0	0	0	0	0	0	0	0	0	0	0	0	0	0	0
Os02g0298900	183	233	230	278	437	133	230	285	241	192	167	130	116	187	124	89	151	164	111	171	144	224	345	172	150	222	207	408	204	273
Os07g0143700	1387	1497	1501	1398	1545	797	1209	1199	1306	1220	1334	1377	1091	1232	1141	1200	1306	1204	1315	1208	1768	1263	1990	1833	1831	1828	1655	1748	1341	1631
Os03g0655850	13	8	10	4	0	11	6	7	9	0	0	7	0	0	17	0	4	11	0	0	12	3	10	0	3	9	3	5	0	3
Os01g0865600	2919	3240	4346	4459	3142	1668	3002	2099	2474	1846	3090	3171	2445	2831	1854	3699	2658	4587	3050	2527	2485	2051	3989	2425	3289	2444	1892	2450	1856	1969
Os04g0481300	0	0	0	0	12	0	8	0	0	0	0	36	0	0	0	0	0	0	0	0	0	0	0	0	0	0	0	0	0	0
Os03g0206800	118	82	133	38	79	28	54	117	131	121	78	78	98	73	192	100	159	78	119	112	96	77	55	82	98	102	54	94	34	125
Os12g0124700	512	459	196	173	796	162	164	214	168	522	579	248	406	583	287	153	347	92	270	529	476	222	467	564	158	422	529	704	885	356
Os01g0601687	0	0	0	0	0	0	0	0	0	0	0	0	0	0	0	0	0	0	0	0	0	0	0	0	0	0	0	0	0	0
Os03g0587600	0	0	0	0	0	0	0	0	0	0	0	0	0	0	0	0	0	0	0	0	0	0	0	0	0	0	0	12	0	0
Os08g0377100	0	0	0	0	0	0	0	0	0	0	0	0	0	0	0	0	0	0	0	0	0	0	0	0	0	0	0	0	0	0
Os03g0343225	0	0	0	0	0	0	0	0	0	0	0	0	0	0	0	0	0	0	0	0	0	0	0	0	0	0	0	0	0	0
Os04g0559100	267	327	148	243	439	163	198	177	180	318	286	121	180	196	159	91	167	154	78	244	132	393	339	185	82	302	318	497	563	285
Os03g0861900	535	526	555	611	549	309	402	387	617	334	441	491	411	584	364	494	436	492	395	418	390	190	394	312	359	260	377	396	447	328
Os07g0657200	32564	31580	29953	21870	32709	23667	23089	25226	31144	28767	28150	27565	23261	28990	23577	26994	27381	22620	24831	31438	29468	27046	23704	27869	19210	30829	26562	27566	32300	30669
Os10g0142900	0	0	0	0	0	0	0	0	0	0	0	0	0	0	0	0	0	0	0	0	0	0	0	0	0	0	0	0	0	0
ENSRNA049465423	18	12	11	26	19	12	13	26	20	7	21	14	19	13	9	4	19	14	5	8	6	2	34	15	13	36	32	44	30	20
Os05g0592350	38	20	24	29	18	3	4	22	16	16	27	15	21	12	14	18	29	27	59	32	0	5	14	0	14	29	15	29	22	9
Os03g0347900	7	17	0	25	0	12	9	0	0	0	0	0	9	9	0	0	0	14	0	0	0	0	6	0	0	6	14	0	0	15
Os12g0108933	0	0	0	0	0	0	0	0	0	0	0	0	0	0	0	0	0	0	0	0	0	0	0	0	0	0	0	0	0	0
Os01g0596100	0	0	0	0	0	0	0	0	0	0	0	0	0	0	0	0	0	0	0	0	0	0	0	0	0	0	0	0	0	0
Os02g0717200	490	361	370	244	426	292	512	513	422	544	338	406	315	374	448	320	395	402	535	515	238	102	269	320	312	433	286	441	396	394
Os03g0168000	78	176	366	181	302	38	174	364	513	130	228	117	222	370	163	91	88	102	72	201	950	545	515	871	581	1278	1133	916	1316	1225
Os03g0701400	2775	2853	3087	3341	2998	2214	3383	3142	2897	2036	2943	3336	2316	2913	3348	2811	2731	3621	2395	2556	2218	2377	2716	2446	1897	2122	2210	2574	2623	2437
Os07g0495100	10114	11067	12793	14066	11950	8897	10209	9424	10410	10919	12258	12772	10502	11315	10196	11149	10029	13851	11341	11600	9205	8222	14120	10043	11167	8621	9376	10780	8960	9546
Os01g0756700	8	0	0	0	0	0	0	0	0	0	27	60	55	66	8	0	0	52	13	33	24	0	64	0	21	0	0	12	80	0
Os04g0626500	1695	1798	1486	1882	2094	1230	1376	1764	1651	1571	131	175	200	218	82	453	201	344	221	123	2991	1321	2322	2662	1858	2609	2530	2196	2930	2649
Os04g0617200	0	0	0	0	0	0	0	0	0	0	37	61	28	37	28	48	51	41	52	24	0	0	0	0	0	0	0	0	0	0
Os01g0722700	1855	1855	2119	2014	1652	1396	1738	1730	1538	1522	1624	1912	1581	1589	1568	1723	1590	2055	1822	1670	1263	1115	1990	1430	1560	1784	1745	1613	1293	1469
gene-orf153	0	0	1	0	0	64	16	4	0	5	11	0	5	0	0	0	0	2	0	0	0	0	5	0	0	5	0	0	0	5
Os12g0456783	81	90	89	119	116	15	16	0	0	25	16	0	33	0	0	0	29	67	0	12	47	0	40	0	0	0	38	0	0	0
Os11g0614800	763	767	476	494	628	147	187	663	752	536	845	578	585	860	474	396	678	440	615	735	179	301	597	301	257	801	833	602	859	832
Os03g0836300	1971	1875	1864	2364	3019	1623	2757	3322	2208	2521	2900	3018	2161	3917	3864	1772	2846	2777	2812	3222	3888	3428	3140	5013	2250	2445	1994	2447	2413	2303
[truncated: 36,979 more rows]

## Sheet: 4.DEGs
geng_id_685	baseMean	log2FoldChange	lfcSE	stat	pvalue	padj	sig		geng_id_1008	baseMean	log2FoldChange	lfcSE	stat	pvalue	padj	sig			geng_id_9311	baseMean	log2FoldChange	lfcSE	stat	pvalue	padj	sig
Os10g0335000	43.4209	-8.92054	1.36363	-6.54178	6.08e-11	2.09e-07	down		Os03g0725200	19.3507440783455	-3.6398	0.635762877827875	-5.72509	1.03377496063853e-08	8.03512824840653e-06	down			Os09g0369400	248.71108145264	-4.37256	0.394877095430535	-11.0732	1.69207688990501e-28	3.87130271641366e-24	down
Os10g0213100	37.3047	-8.70096	2.63869	-3.29745	0.000975659	0.0326003	down		Os04g0561500	52.9729339091361	-2.8839	0.577381881554269	-4.99478	5.8902525863201e-07	0.000202500087472393	down			Os04g0571600	132.861537806249	-5.87112	0.544803685021306	-10.7766	4.44076188417184e-27	5.08000955739838e-23	down
Os04g0554600	23.7796	-8.05155	2.12608	-3.78704	0.000152454	0.0110693	down		Os08g0167000	251.586848931983	-2.08738	0.453776343370792	-4.60003	4.22432777634368e-06	0.000909859128405976	down			Os06g0633100	177.975670072101	-4.0659	0.390534039519227	-10.4111	2.20580744162945e-25	1.68222228190134e-21	down
Os01g0968200	10.014	-6.80432	1.49366	-4.55545	5.23e-06	0.00126691	down		Os02g0100600	54.1153338973738	-1.62912	0.354369632580061	-4.59724	4.28129700472692e-06	0.000911151744684562	down			Os04g0463500	116.064420722473	-4.18872	0.413777564381974	-10.1231	4.36241358899112e-24	1.99615321005056e-20	down
Os12g0226900	11.688	-6.04244	1.32111	-4.57375	4.79e-06	0.00119479	down		Os11g0489250	56.865982641559	-1.85709	0.420363978346866	-4.41781	9.97069274519509e-06	0.00169758165910336	down			Os08g0474000	496.473833541055	-7.33245	0.733959686529483	-9.99027	1.68130405608739e-23	6.41109258320389e-20	down
Os01g0169000	5.13544	-5.83886	1.35017	-4.32455	1.53e-05	0.00248129	down		Os04g0521100	149.237182474797	-1.51916	0.348394949454315	-4.36045	1.29795291103852e-05	0.00203478667793192	down			Os07g0680600	281.596	-5.70499	0.594780592567253	-9.59175	8.6600260842964e-22	2.47665920978272e-18	down
Os03g0836800	39.6311	-5.58055	1.24213	-4.49274	7.03e-06	0.00149375	down		Os01g0924200	16.6556883394469	-2.3922	0.559264494807142	-4.27741	1.89080235354097e-05	0.00268268838684539	down			Os07g0583600	226.824034636115	-3.72685	0.397964677851945	-9.36477	7.62172779323444e-21	1.74377510181411e-17	down
Os08g0167800	6.97677	-5.28271	1.57227	-3.35992	0.000779656	0.0289385	down		Os01g0104900	144.535183289067	-1.22878	0.28987133998343	-4.23906	2.24454356119086e-05	0.0030169703190533	down			Os09g0457900	146.486459736083	-7.83708	0.843157356801907	-9.29492	1.47316361907113e-20	3.06404640370257e-17	down
Os04g0523650	6.91328	-5.26902	1.41352	-3.7276	0.000193311	0.0130451	down		Os08g0207500	21.997459309697	-1.97749	0.472250572360411	-4.18737	2.82209103906977e-05	0.00345551517160618	down			Os09g0341600	114.267363957194	-5.11793	0.556187221089829	-9.20181	3.51976259988857e-20	6.71072071023755e-17	down
Os01g0132000	10.6753	-4.98822	1.26	-3.9589	7.53e-05	0.00689186	down		Os08g0453200	77.2212207938858	-1.68123	0.414012864172623	-4.06081	4.89037885314934e-05	0.00491153386279499	down			Os03g0236200	83.2250831776648	-3.99223	0.442706986058953	-9.01778	1.91944018241644e-19	3.37806707180813e-16	down
Os01g0758000	13.7369	-3.98886	0.830928	-4.80048	1.58e-06	0.000567448	down		Os01g0613500	23.6784345374051	-3.0014	0.741260767122252	-4.04905	5.14255494476653e-05	0.0049770215553245	down			Os10g0555100	75.1959673225491	-3.68953	0.4121824026918	-8.9512	3.51646076580299e-19	5.74665041862905e-16	down
Os04g0604300	21.5215	-3.96639	1.15256	-3.44138	0.000578764	0.0242523	down		Os08g0434700	81.8016034070263	-1.8426	0.456596442968891	-4.0355	5.4485534556766e-05	0.00518105266633673	down			Os03g0315400	158.439239234212	-4.29804	0.485428326266753	-8.85411	8.43522637167038e-19	1.23586328446005e-15	down
Os05g0247100	13.2212	-3.92723	0.913524	-4.29899	1.72e-05	0.0026362	down		Os05g0126100	87.7535817568933	-1.6162	0.406826786412636	-3.97269	7.10646741403197e-05	0.00607857980672964	down			Os12g0181500	155.693068960838	-3.4829	0.394029731439677	-8.83919	9.64148682235956e-19	1.2975739824045e-15	down
Os12g0260500	36.0182	-3.88123	0.70124	-5.53481	3.12e-08	2.82e-05	down		Os02g0592833	14.9333908885414	-2.45	0.64459846140535	-3.80081	0.000144223550290955	0.0100476760855814	down			Os04g0119500	447.209184116241	-4.32443	0.490378204104358	-8.81856	1.15944819729453e-18	1.47372307255009e-15	down
Os04g0545250	9.70742	-3.79647	0.889412	-4.26851	1.97e-05	0.00291913	down		Os11g0156750	16.0784133361869	-2.22614	0.590596244232598	-3.76931	0.000163697997570385	0.0109351551327471	down			Os10g0499400	304.726466540651	-3.81651	0.441607820334529	-8.64231	5.50899147341484e-18	6.63369557475043e-15	down
Os05g0403300	7.1192	-3.7618	1.20305	-3.12689	0.00176663	0.0464836	down		Os02g0832150	40.8785085137254	-1.78093	0.475086626214425	-3.74865	0.000177788935085708	0.0115156985236493	down			Os05g0119100	271.269733064913	-3.47314	0.404525250145132	-8.58573	9.02610861111147e-18	1.0325416945681e-14	down
Os06g0331900	6.92469	-3.7272	0.974671	-3.82406	0.000131272	0.00990761	down		Os04g0280500	9.84859152535727	-4.75568	1.29046862249355	-3.68523	0.000228492262675858	0.013846631118157	down			Os12g0181600	261.723898550332	-3.84935	0.452687282356003	-8.50333	1.84228548691005e-17	2.00712617404834e-14	down
Os11g0539200	81.3777	-3.72469	1.00799	-3.69516	0.000219747	0.0143235	down		Os08g0564000	26.9799448751637	-1.95903	0.534449024358282	-3.66552	0.000246836472315155	0.0145154461038751	down			Os02g0437200	118.503729355275	-3.56345	0.420004850762341	-8.48431	2.17005741824601e-17	2.2567610760023e-14	down
Os02g0639300	13.1849	-3.64875	0.850039	-4.29246	1.77e-05	0.00266734	down		Os11g0177750	43.608988652211	-2.31321	0.631584598042826	-3.66255	0.000249716435265099	0.0146366580761777	down			Os01g0776700	158.231409437932	-3.1113	0.368119335755016	-8.45188	2.86657171529716e-17	2.85149105540364e-14	down
Os02g0629800	79.932	-3.61325	0.960059	-3.76357	0.000167505	0.0118694	down		Os10g0544600	17.8523660567986	-2.01587	0.563277744781461	-3.57883	0.000345140746380775	0.0184181526061168	down			Os08g0108100	112.669336645684	-3.46002	0.410116142468103	-8.43669	3.26462194913146e-17	3.11213689892411e-14	down
Os03g0738600	164.74	-3.54437	0.575965	-6.15379	7.57e-10	1e-06	down		Os11g0700500	103.764039622409	-1.83655	0.521708139577806	-3.52027	0.000431108949329553	0.0213974804675341	down			Os01g0795600	65.3455781781384	-5.31921	0.633363088626721	-8.39836	4.52744090246169e-17	4.14333281629684e-14	down
Os04g0554500	112.809	-3.47568	0.785897	-4.42256	9.75e-06	0.00180475	down		Os05g0581600	12.2310069608894	-2.08083	0.596373350419097	-3.48915	0.000484563355434033	0.0230386678326974	down			Os03g0741100	294.199148540619	-5.59753	0.67015554266102	-8.35259	6.67825562032838e-17	5.87660808990358e-14	down
Os04g0522100	68.5679	-3.45411	0.934465	-3.69635	0.000218719	0.0143107	down		Os05g0200700	50.7866525161453	-1.92928	0.554100076313981	-3.48183	0.000498003828410108	0.0234697661999016	down			Os02g0661100	87.9244204807479	-4.81416	0.577575174200513	-8.33512	7.74227808240575e-17	6.56057704619856e-14	down
Os10g0452700	11.4822	-3.4238	0.978788	-3.498	0.000468767	0.0213967	down		Os02g0594651	32.7087045881037	-1.85807	0.543391282665597	-3.4194	0.000627594056752069	0.0275118643104737	down			Os03g0820400	117.182021995154	-5.08045	0.618980338606541	-8.20777	2.25335255536944e-16	1.84123046836776e-13	down
Os03g0103200	253.282	-3.39553	0.820076	-4.14051	3.47e-05	0.00406304	down		Os04g0687900	121.400072546556	-1.6105	0.473277562475519	-3.40287	0.000666816258313475	0.028284041656043	down			Os06g0127100	200.426340145671	-5.29256	0.651272803388127	-8.12648	4.41924014407114e-16	3.48647569848978e-13	down
Os10g0543800	27.7445	-3.37667	0.526641	-6.4117	1.44e-10	3.45e-07	down		Os01g0680200	10.3787076681736	-2.28727	0.67456140465244	-3.39075	0.00069700872340186	0.0291813230638292	down			Os01g0826400	85.3746256466649	-4.68775	0.581428705932304	-8.06246	7.47731651760556e-16	5.43372422591023e-13	down
Os01g0226600	23.3012	-3.31317	0.906605	-3.65448	0.000257701	0.0155597	down		Os09g0504000	47.3921800010409	-1.56944	0.465488965344177	-3.3716	0.000747341172135944	0.0305027811284801	down			Os02g0618400	70.7220153594354	-6.19107	0.768077750449632	-8.06047	7.59994646746481e-16	5.43372422591023e-13	down
Os03g0187800	8.89434	-3.31142	0.869691	-3.80758	0.000140332	0.0105451	down		Os11g0235200	22.9450137388455	-1.65869	0.492875532862428	-3.36534	0.000764505398922727	0.0310615068557763	down			Os06g0248500	75.4006908337889	-4.35211	0.542474065391901	-8.02271	1.03438272136682e-15	7.1714067521671e-13	down
Os04g0228400	17.6821	-3.3004	1.01755	-3.24349	0.00118076	0.0362184	down		Os09g0306232	30.9921918414598	-2.42981	0.72823403253744	-3.33657	0.000848177491214138	0.0337703096000783	down			Os08g0478700	351.024928073363	-2.93731	0.367504107063736	-7.9926	1.3211887720127e-15	8.89043468084665e-13	down
Os05g0503500	22.7527	-3.28989	0.793669	-4.14517	3.4e-05	0.00406304	down		Os04g0517500	13.6390808538774	-1.8129	0.548711405055268	-3.30393	0.000953397477834678	0.0365748641872329	down			Os02g0777800	135.632637081896	-3.63952	0.461383319325286	-7.88827	3.06396928763017e-15	2.00287295233402e-12	down
Os07g0636800	8.62574	-3.26924	0.876866	-3.72832	0.000192761	0.0130451	down		Os05g0589400	18.9324632813881	-2.55243	0.777737575183865	-3.28186	0.00103125012810208	0.0383277724326007	down			Os03g0815100	650.182804964929	-4.27287	0.543362696283451	-7.86375	3.72812457464671e-15	2.36932672620395e-12	down
Os07g0677300	118.1	-3.26235	0.746893	-4.36789	1.25e-05	0.00213739	down		Os08g0113000	228.483451421809	-1.54036	0.474280924262966	-3.24777	0.00116313539104572	0.0414210585372995	down			Os04g0585050	52.4977394936158	-4.85912	0.618776652614221	-7.85279	4.06894079828981e-15	2.51603504119115e-12	down
Os05g0402900	25.89	-3.26036	0.7476	-4.3611	1.29e-05	0.00216207	down		Os07g0116600	9.81711602481095	-3.07671	0.947213941108193	-3.24817	0.001161492059036	0.0414210585372995	down			Os12g0631600	91.631612234098	-3.73873	0.476791404867181	-7.84144	4.45412040675519e-15	2.58977302321654e-12	down
Os02g0586900	8.49237	-3.23096	1.01486	-3.18365	0.00145433	0.0416388	down		Os04g0462400	176.912948750832	-1.57298	0.484570865274244	-3.24613	0.0011698521699512	0.0414949350044	down			Os05g0495250	77.7173864810376	-4.61808	0.589087644023163	-7.83938	4.5277731075948e-15	2.58977302321654e-12	down
Os02g0285300	40.5384	-3.23073	0.651592	-4.95821	7.11e-07	0.000344296	down		ENSRNA049476498	97.7347761236384	4.37985645620311	0.396134753709646	11.0564811978436	2.03942292524684e-28	3.64587636346378e-24	up			Os01g0855600	161.518335540123	-4.67838	0.596301343615513	-7.84566	4.30690022147523e-15	2.58977302321654e-12	down
Os05g0370300	8.40525	-3.2268	0.906018	-3.56152	0.000368716	0.0195149	down		ENSRNA049476508	91.8912689202278	4.28604966610731	0.404059135931679	10.6074811456114	2.75064469629236e-26	2.45866376178092e-22	up			Os04g0619400	179.182973713227	-3.2798	0.419163031828926	-7.82463	5.09155234159128e-15	2.7956824762831e-12	down
Os02g0731900	20.0401	-3.19662	0.974433	-3.28049	0.00103625	0.0336786	down		ENSRNA049476514	90.4813142992323	4.26252726777945	0.406946369849167	10.4744201781658	1.13229335260017e-25	6.74733608814439e-22	up			Os04g0301500	129.553141499754	-6.47044	0.827038429255758	-7.82363	5.13215892319989e-15	2.7956824762831e-12	down
Os02g0236600	55.1024	-3.19495	0.937178	-3.40912	0.000651726	0.0259005	down		ENSRNA049471090	86.1539654513891	4.60408810677041	0.45959256961594	10.017760101339	1.27356465937373e-23	5.69187885390606e-20	up			Os03g0761100	247.972126503345	-2.67943	0.343485822561436	-7.8007	6.15657602317354e-15	3.27572797288808e-12	down
Os06g0696400	40.4808	-3.16529	0.761232	-4.15812	3.21e-05	0.00399652	down		ENSRNA049476493	61.1445723064803	4.08751017851007	0.436353419733221	9.3674301464375	7.43199727223658e-21	2.65723630471547e-17	up			Os01g0667600	143.129399157405	-3.27364	0.420058940221551	-7.7933	6.52830289411305e-15	3.39456913441847e-12	down
Os01g0266800	6.43938	-3.15753	0.893061	-3.53563	0.000406803	0.0199691	down		ENSRNA049471043	3595.7789323727	6.57254088291472	0.717260086324206	9.1633997321634	5.02875258110405e-20	1.49831683153995e-16	up			Os01g0570800	170.10003882708	-4.12042	0.532582937248214	-7.73668	1.02045454631804e-14	5.18821768115789e-12	down
Os03g0186900	15.8876	-3.13454	0.64244	-4.87912	1.07e-06	0.000458423	down		ENSRNA049471102	7846.3754670422	6.09452245049851	0.682161430729768	8.93413520019545	4.10375287335573e-19	9.18601746682835e-16	up			Os03g0241300	177.097622948295	-2.40239	0.314618233121888	-7.63589	2.24265909844814e-14	1.06895411486239e-11	down
Os01g0312500	7.9298	-3.12759	0.995702	-3.14109	0.00168323	0.0449768	down		ENSRNA049476502	56.6716841258342	4.19532495388359	0.469593699688076	8.93394642362176	4.11076465484291e-19	9.18601746682835e-16	up			Os01g0841700	81.8520285599982	-3.90847	0.5117469705718	-7.63751	2.21457354183669e-14	1.06895411486239e-11	down
Os12g0428000	14.0375	-3.09516	0.940166	-3.29214	0.000994264	0.0330201	down		ENSRNA049476447	4528.51776509369	5.77879087824504	0.683936539257708	8.44930859304123	2.93032986143773e-17	5.82061188143581e-14	up			Os11g0210201	105.041209114074	-4.0335	0.532497551905371	-7.57469	3.59997112984413e-14	1.68089264244294e-11	down
Os01g0329900	15.4714	-3.08848	0.592016	-5.21688	1.82e-07	0.000120429	down		ENSRNA049476452	4813.11867476599	5.6744627008591	0.674198436788292	8.41660613734256	3.87547893682715e-17	6.9281936953659e-14	up			Os06g0318800	348.621360900479	-2.84241	0.378494763966228	-7.50977	5.92295519541015e-14	2.71022583831578e-11	down
Os04g0547900	24.3696	-3.06295	0.513704	-5.96248	2.48e-09	2.85e-06	down		ENSRNA049476437	4684.54299095295	5.80913433654983	0.691267983253668	8.40359235098279	4.33023987389604e-17	7.03742711142178e-14	up			Os02g0703600	354.591780996072	-3.98607	0.531664397963627	-7.49735	6.51232723316742e-14	2.92148107387524e-11	down
Os06g0547400	127.663	-3.01522	0.588563	-5.12302	3.01e-07	0.000178414	down		ENSRNA049476430	4542.33046863247	5.62145387696881	0.679412565946988	8.27399161970671	1.29547272145556e-16	1.92993048678842e-13	up			Os05g0474800	57.1967229147403	-4.16549	0.563132897370038	-7.39699	1.39305782869047e-13	6.01354152124702e-11	down
Os04g0688200	93.2721	-3.0101	0.898138	-3.35149	0.000803792	0.0293936	down		ENSRNA049476444	4970.4187911786	5.70703568094033	0.691016735220581	8.25889647827209	1.47025370400248e-16	2.02182503588095e-13	up			Os01g0768333	59.9860525742445	-4.91551	0.666724330690395	-7.37263	1.67293990143732e-13	7.08799851944158e-11	down
Os09g0543900	8.68876	-2.98005	0.778686	-3.82703	0.000129699	0.00987548	down		ENSRNA049471535	48.8957981882291	9.16419813161366	1.24468806678814	7.36264641410231	1.80299494495241e-13	2.30229575935101e-10	up			Os03g0258200	74.1152932353857	-3.3678	0.457068895762818	-7.36826	1.72867995773978e-13	7.19099431875063e-11	down
Os06g0169900	5.75526	-2.97397	0.897471	-3.31372	0.000920644	0.0315587	down		EPlORYSAT000373647	209.012458643831	5.67366168533328	0.823203506963608	6.89217385171331	5.49461631301758e-12	6.54848372185435e-09	up			Os02g0764700	65.4759313290279	-4.43908	0.603430130406692	-7.35641	1.88923991782235e-13	7.71855715711741e-11	down
Os01g0159250	28.4892	-2.95557	0.468581	-6.30749	2.84e-10	4.59e-07	down		Os06g0697000	35.3022427764154	3.63366318893326	0.573078059031762	6.34060776131001	2.28860528114186e-10	2.55708728818581e-07	up			Os02g0540700	117.653262158947	-4.31525	0.587808061273017	-7.34126	2.11589022858197e-13	8.49288641047838e-11	down
Os08g0557200	7.11976	-2.95063	0.861141	-3.42642	0.000611585	0.024998	down		ENSRNA049471778	195.08881876688	4.17743959258016	0.672700690477035	6.20995288352951	5.30004900625014e-10	5.57346918145493e-07	up			Os02g0594900	87.7334793977507	-2.64619	0.361750870911476	-7.31496	2.57450385086493e-13	1.01555299317136e-10	down
Os08g0561500	101.644	-2.9238	0.47394	-6.16912	6.87e-10	9.85e-07	down		Os10g0392400	117.645510256875	4.46947940353362	0.751657407611226	5.94616557792954	2.74496490149427e-09	2.45684022646353e-06	up			Os03g0225900	57.1586307859149	-4.62774	0.636832192617218	-7.26681	3.68084471492748e-13	1.38055813496436e-10	down
Os01g0968300	9.68285	-2.90344	0.735605	-3.94701	7.91e-05	0.00716711	down		ENSRNA049471882	70.2698487240758	4.44044034726118	0.745084854424473	5.95964381894612	2.52788303077901e-09	2.45684022646353e-06	up			Os04g0464966	51.6926075637537	-3.40219	0.47249144366293	-7.20053	5.99776782649811e-13	2.21327306616855e-10	down
Os07g0666900	9.61255	-2.89839	0.790155	-3.66813	0.000244334	0.0151787	down		Os11g0482901	53.5204499367039	3.56239461412718	0.599129739894492	5.9459485599138	2.74860460531804e-09	2.45684022646353e-06	up			Os09g0511200	66.1241572419455	-3.54046	0.497711942837516	-7.11346	1.13166238882195e-12	4.10973076092975e-10	down
Os08g0395700	9.61789	-2.89317	0.813051	-3.55841	0.000373107	0.0195149	down		Os04g0301500	228.680204161125	7.35868429251278	1.24295671202171	5.92030617103601	3.21342818997755e-09	2.61120253419222e-06	up			Os08g0482600	95.2661977470085	-4.28482	0.603094663913983	-7.10471	1.20571107391797e-12	4.31022869690146e-10	down
Os07g0676600	5.46579	-2.88317	0.894604	-3.22285	0.00126922	0.0378235	down		gene-atp9	63.9497722798851	4.38030252066798	0.739860790461416	5.92044148999461	3.21078512100173e-09	2.61120253419222e-06	up			Os04g0497000	63.8018244639809	-3.67484	0.518339247403863	-7.08964	1.34460002496118e-12	4.73278522632106e-10	down
Os04g0641101	12.0998	-2.86624	0.780038	-3.67449	0.000238328	0.0149677	down		Os03g0183500	132.439047028792	6.92788416456304	1.21388399682114	5.70720446328106	1.14846791742492e-08	8.55465039991885e-06	up			Os02g0181300	500.32302468078	-4.33141	0.611391028037641	-7.08452	1.39529550825313e-12	4.8368130202005e-10	down
Os10g0542400	13.4013	-2.8562	0.785298	-3.63709	0.000275733	0.0162494	down		Os02g0661100	199.759296340956	6.73862657375268	1.21430649510199	5.54936220874509	2.8671361969616e-08	2.02736485737981e-05	up			Os06g0649000	115.946835944074	-4.86536	0.689869681345229	-7.05257	1.75641185293668e-12	5.99775325124453e-10	down
Os06g0652600	14.6919	-2.84744	0.780781	-3.64692	0.000265407	0.0158076	down		EPlORYSAT000373608	180.277685533122	4.41948458018505	0.797098654649304	5.54446373031387	2.9485644287003e-08	2.02736485737981e-05	up			Os01g0699600	313.294659823864	-5.19041	0.736366887845519	-7.04868	1.80629376770033e-12	6.07738163400234e-10	down
Os02g0205500	31.9108	-2.84082	0.786037	-3.61411	0.000301384	0.0170599	down		Os01g0313300	95.5273028604096	4.8299	0.873059658261242	5.53215754179627	3.16315599680638e-08	2.09436073166324e-05	up			Os01g0298400	107.790959457575	-5.10369	0.725724568832326	-7.03254	2.02811048355655e-12	6.72480286279569e-10	down
Os04g0523600	30.1286	-2.81757	0.488555	-5.76716	8.06e-09	7.71e-06	down		Os08g0474000	378.660628025615	7.67444136846675	1.40467502754513	5.46349954115645	4.66838477339351e-08	2.98059694978413e-05	up			Os07g0569100	425.774070564109	-1.95997	0.280361571758835	-6.99086	2.73206527516389e-12	8.92956020435351e-10	down
Os11g0291450	9.15184	-2.81573	0.835415	-3.37046	0.000750425	0.0287601	down		Os03g0741100	266.014925441556	5.43630142478067	0.998152214361485	5.4463651400686	5.14095478734846e-08	3.16913271494581e-05	up			Os04g0606200	68.5574780228773	-2.80341	0.402329676263098	-6.96795	3.21590332528055e-12	1.02189794693186e-09	down
Os03g0135200	16.8575	-2.80651	0.576969	-4.86423	1.15e-06	0.000470774	down		ENSRNA049471772	86.0818349936238	3.89454910272843	0.717942153637106	5.42460013386675	5.80844213866544e-08	3.46125067043073e-05	up			Os04g0372775	57.4043736763669	-3.80648	0.549005373491715	-6.93341	4.10806449703041e-12	1.27011361658863e-09	down
Os01g0651800	7.80168	-2.80358	0.772504	-3.62921	0.000284288	0.0165255	down		Os07g0604700	73.2411253235062	7.28982831946566	1.35329583488555	5.38672190628753	7.17543245520237e-08	4.13790987102106e-05	up			Os06g0133300	33.624247878722	-4.18585	0.605240313414102	-6.91601	4.64542935788538e-12	1.41710371038746e-09	down
Os03g0146200	7.58017	-2.761	0.813379	-3.39448	0.000687597	0.0268567	down		Os02g0676800	94.607350151886	7.25374716782185	1.35158908051294	5.36682877392662	8.01330632808243e-08	4.34102658264029e-05	up			Os05g0498400	637.997119428293	-2.01605	0.291783932754579	-6.90939	4.86747542290817e-12	1.42773038718867e-09	down
Os07g0126301	42.3936	-2.73008	0.568379	-4.80328	1.56e-06	0.000567448	down		Os04g0447100	223.778204667682	5.33690961133866	0.994422335109537	5.36684406907533	8.01262709896486e-08	4.34102658264029e-05	up			Os05g0135450	196.88	-2.87334	0.415833379177162	-6.90984	4.85199849184229e-12	1.42773038718867e-09	down
Os01g0159200	67.2474	-2.7272	0.575731	-4.73694	2.17e-06	0.000732091	down		Os01g0609300	17.3457599985325	3.70201241814907	0.698005726713589	5.30369920541942	1.13479242526772e-07	5.96667181956209e-05	up			Os02g0713250	54.031221752914	-3.77587	0.546458197173054	-6.90972	4.85623611792403e-12	1.42773038718867e-09	down
Os07g0125500	55.164	-2.70028	0.589799	-4.57831	4.69e-06	0.00118623	down		Os01g0314800	248.40437907543	4.93853842767432	0.933756044060661	5.28889580858604	1.23056959156081e-07	6.28539788238074e-05	up			Os01g0699500	128.67456266706	-4.6347	0.671570956529752	-6.90128	5.15368346137461e-12	1.49254587231379e-09	down
Os03g0392600	6.10519	-2.69978	0.866968	-3.11404	0.00184542	0.0476279	down		Os04g0604300	208.72633638495	5.92770255129781	1.1240034321977	5.27374061457063	1.33670799422961e-07	6.63786911467852e-05	up			Os09g0565300	49.1707360725883	-3.5725	0.522427824732096	-6.83826	8.01583597365665e-12	2.26412729927519e-09	down
Os06g0228200	52.1893	-2.68804	0.557028	-4.82568	1.4e-06	0.000521955	down		Os02g0764700	123.099594910927	7.32459063408971	1.39449626266297	5.25249929325911	1.50049040379945e-07	7.24980187803317e-05	up			Os11g0151400	122.882745732244	-5.55396	0.814399266142779	-6.8197	9.12295114619386e-12	2.54541462528987e-09	down
Os01g0763900	21.7247	-2.68385	0.713143	-3.76341	0.000167611	0.0118694	down		Os03g0180900	165.570495756299	4.41792605912362	0.844543219876401	5.2311426522022	1.6846543923624e-07	7.92541225585859e-05	up			Os03g0302200	128.42679640955	-2.94423	0.431896044151355	-6.81699	9.29661741189685e-12	2.5626181899613e-09	down
Os09g0426500	8.4648	-2.68338	0.849177	-3.15997	0.00157784	0.0437222	down		Os02g0181300	507.744723585243	5.46622460768656	1.04783638053421	5.21667763138723	1.82160882648569e-07	8.22307646764696e-05	up			Os03g0126825	36.4578574697963	-3.30693	0.486160511676356	-6.80213	1.03083776538478e-11	2.807683004076e-09	down
Os06g0253600	9.63995	-2.68306	0.652959	-4.10909	3.97e-05	0.00441	down		Os06g0696400	168.107556006921	3.35996823604792	0.644311014255532	5.21482352731497	1.83992313422766e-07	8.22307646764696e-05	up			Os05g0454500	140.572999925522	-2.47917	0.366259197371963	-6.76891	1.29757645752012e-11	3.45200601995381e-09	down
Os03g0135100	27.7569	-2.68055	0.487542	-5.49808	3.84e-08	3.15e-05	down		Os01g0834900	241.801609730434	3.5796	0.690824952336718	5.18163682249747	2.19947158375572e-07	9.59023256165879e-05	up			Os01g0760000	73.0903672645893	-3.68269	0.544485613671671	-6.76361	1.34597483162213e-11	3.53960438766467e-09	down
Os12g0570700	2672.92	-2.62929	0.818922	-3.21068	0.00132423	0.0391537	down		Os11g0151400	182.539232161089	6.7387251684892	1.30293698277439	5.17195018452865	2.31663352356637e-07	9.86058511923712e-05	up			Os02g0789600	50.7953408684917	-2.72232	0.403199586455169	-6.75178	1.46041950206989e-11	3.7969247486201e-09	down
Os12g0259800	36.3029	-2.62036	0.710539	-3.68785	0.000226155	0.0145311	down		Os02g0626532	88.0667075587697	4.07817773375761	0.794033035732205	5.13603030382355	2.80602431357113e-07	0.000116658829427235	up			Os02g0671100	32.317521802339	-5.0326	0.747002353228803	-6.73706	1.6162420791628e-11	4.15483174485007e-09	down
Os12g0132500	63.4416	-2.59612	0.714196	-3.63502	0.000277955	0.0162689	down		Os07g0153000	32.6893319713306	6.11872615651257	1.19355389312911	5.12647664402589	2.95214659638379e-07	0.000118190737138448	up			Os04g0517100	297.22203064644	-2.61564	0.38907027822536	-6.7228	1.78261341066521e-11	4.53160135806771e-09	down
Os02g0653000	29.6696	-2.59319	0.55156	-4.70155	2.58e-06	0.000854441	down		Os03g0181100	464.150571055575	4.96248237440187	0.968285903310018	5.12501768066433	2.9750982666164e-07	0.000118190737138448	up			Os03g0129100	58.8577976387638	-2.84899	0.424554548051088	-6.71055	1.93896107033906e-11	4.87488904706455e-09	down
Os06g0336200	280.177	-2.59041	0.571948	-4.5291	5.92e-06	0.00134119	down		Os08g0277200	13.7572941035503	4.83892811495493	0.949871057023814	5.09429998858636	3.50032145510337e-07	0.000136033144897572	up			Os03g0437200	55.8341041859991	-5.6132	0.843580861235137	-6.65402	2.85193101082667e-11	7.09231843442428e-09	down
Os09g0507500	7.99332	-2.58342	0.769624	-3.35673	0.000788712	0.0289385	down		Os09g0542900	56.1546480198254	4.8755668266603	0.959215870953461	5.08286713585544	3.71779768694114e-07	0.000141410785637121	up			Os12g0136500	188.807740621131	-2.13682	0.321221023701269	-6.65217	2.8880064321085e-11	7.10480636131294e-09	down
Os01g0778400	16.8175	-2.56442	0.812246	-3.1572	0.00159292	0.0437874	down		Os06g0127100	241.914672582743	6.28148044010004	1.23969090197292	5.06697308990758	4.0419139673274e-07	0.000149457833710206	up			Os11g0572200	50.0509119478078	-3.58882	0.540174985358431	-6.64381	3.0567815130882e-11	7.44001108914308e-09	down
Os06g0697000	11.2201	-2.55938	0.642287	-3.98479	6.75e-05	0.0064212	down		Os01g0108600	62.306778944022	3.69518676718353	0.729637460519517	5.06441481849422	4.09656757386591e-07	0.000149457833710206	up			Os04g0372750	84.4120758476888	-3.72874	0.564478217160587	-6.60564	3.95805576905752e-11	9.53224820423863e-09	down
Os04g0530700	20.1709	-2.55663	0.513064	-4.98305	6.26e-07	0.00031677	down		Os05g0438500	26.9723307984533	3.11638808033686	0.618740035013021	5.03666791218912	4.73705573516566e-07	0.000169368690755113	up			Os09g0401000	27.1606925202362	-4.54832	0.689059184702572	-6.60078	4.09013798870075e-11	9.74773615036297e-09	down
Os03g0290900	8.92168	-2.55179	0.75032	-3.40093	0.000671564	0.0263842	down		Os05g0130600	79.1096228997176	2.85580795734247	0.569002793617687	5.01897001100013	5.19492579417499e-07	0.000182097428279346	up			Os09g0522000	260.489281643765	-5.38269	0.816002310478037	-6.59642	4.21209570203996e-11	9.93490078010023e-09	down
Os07g0124900	28.9907	-2.54419	0.556915	-4.56836	4.92e-06	0.00120836	down		Os02g0759400	64.1025435944447	7.10143909828641	1.42667837283069	4.97760338526501	6.43763981927374e-07	0.000213121642683623	up			Os04g0492400	165.92389930891	-2.38071	0.362491657042076	-6.56762	5.11243211011291e-11	1.19354422701299e-08	down
Os01g0165600	14.4057	-2.53836	0.611724	-4.14952	3.33e-05	0.00404949	down		Os06g0649000	85.1972749146276	4.89673139216883	0.983651438462338	4.97811643504888	6.42060298839863e-07	0.000213121642683623	up			Os03g0191850	48.1599258199044	-3.34523	0.512790151419531	-6.52359	6.8644991920824e-11	1.53973408838876e-08	down
Os05g0438500	14.3347	-2.53398	0.594013	-4.26587	1.99e-05	0.00292872	down		Os02g0585100	52.5307004055933	3.6006389789618	0.728689224483779	4.94125459521181	7.76214712756281e-07	0.000252298007635346	up			Os03g0191900	48.1599258199044	-3.34523	0.512790151419531	-6.52359	6.8644991920824e-11	1.53973408838876e-08	down
Os03g0760200	18.7308	-2.52665	0.551005	-4.58553	4.53e-06	0.00116305	down		EPlORYSAT000373849	24.4133064664607	4.66041266612982	0.947246	4.91996262516867	8.65607398378655e-07	0.000276329704657415	up			Os06g0636100	25.5827	-4.45844	0.683263054780727	-6.52521	6.7904609392725e-11	1.53973408838876e-08	down
Os03g0773000	81.0804	-2.52647	0.734222	-3.44102	0.000579527	0.0242523	down		Os03g0767000	145.237252093939	4.03089009687737	0.820083694158485	4.91521795347194	8.86837415114628e-07	0.000278140218772004	up			Os12g0283400	29.4485648543727	-5.50017	0.845744813396233	-6.50334	7.85561614851453e-11	1.74493827050353e-08	down
Os10g0552800	359.505	-2.51753	0.671171	-3.75096	0.000176162	0.012373	down		Os05g0427400	117.630970491538	1.96221274027364	0.39982087788926	4.90772955787746	9.21367831584801e-07	0.000283987805607612	up			Os03g0285800	163.704379690802	-2.58645	0.398337435693488	-6.49313	8.4073629725861e-11	1.84953901394036e-08	down
Os04g0639100	16.3395	-2.51247	0.613523	-4.09516	4.22e-05	0.00455722	down		Os06g0216300	77.107544075564	5.60958367646926	1.1515126075689	4.8714913233233	1.10759027953761e-06	0.000314291927417362	up			Os09g0334500	255.303971719335	-3.17085	0.48933829625696	-6.47988	9.17938554959498e-11	2.00014439989699e-08	down
Os04g0640700	36.8014	-2.49337	0.607883	-4.10172	4.1e-05	0.00446982	down		Os08g0137800	122.139710952612	5.35130887801737	1.09733677004858	4.87663315773194	1.07911851676758e-06	0.000314291927417362	up			Os01g0295700	59.4071562114173	-2.56462	0.396397942328543	-6.46982	9.81193079522653e-11	2.09801088471017e-08	down
Os05g0499300	119.442	-2.48938	0.758475	-3.28209	0.00103041	0.0335821	down		Os01g0841700	128.431016833573	4.85001201674734	0.995220680923277	4.87330308715845	1.097476529195e-06	0.000314291927417362	up			Os05g0127300	111.416259031362	-2.77137	0.428513681155075	-6.46741	9.96999244743994e-11	2.11206904819424e-08	down
Os06g0356800	6.44536	-2.4877	0.76948	-3.23296	0.00122513	0.0371077	down		Os06g0318800	496.191065335018	4.27602758556312	0.876060086599536	4.88097523328644	1.05562500233607e-06	0.000314291927417362	up			Os03g0152000	386.742750937049	-4.14443	0.642415657634221	-6.45132	1.10883318125695e-10	2.32743067467686e-08	down
Os03g0134900	36.1426	-2.47148	0.38372	-6.44086	1.19e-10	3.41e-07	down		Os02g0767800	43.2661530421486	3.41405842592964	0.700158509505517	4.87612216316673	1.08191620539212e-06	0.000314291927417362	up			Os01g0575200	109.863488376838	-2.44187	0.3807957952655	-6.41253	1.43121819546658e-10	2.94998568415134e-08	down
Os01g0176400	24.2595	-2.45229	0.506115	-4.84532	1.26e-06	0.000505867	down		EPlORYSAT000373839	23.6699011992146	4.61391863820024	0.951904094953343	4.84704148523113	1.25316230122457e-06	0.000350043475921746	up			Os04g0506800	62.5041511640259	-4.36677	0.681438086755965	-6.40817	1.47271983769542e-10	2.9818015191711e-08	down
Os03g0719000	9.48467	-2.45112	0.725222	-3.37982	0.000725328	0.0281114	down		Os05g0516700	45.6920085661203	4.56307934674628	0.943483539309452	4.83641648913776	1.32200776384413e-06	0.000363592812219101	up			Os04g0451700	28.4346556587249	-3.55266	0.559121901604664	-6.354	2.09788415324321e-10	4.17369491670011e-08	down
Os11g0291475	27.3411	-2.44341	0.731465	-3.34043	0.000836476	0.0300239	down		Os04g0497000	114.337262865086	5.41410957065314	1.12091032195186	4.83010055721985	1.36464115225536e-06	0.000369631664831351	up			Os02g0527300	31.3480303119731	-3.40316	0.535902597730329	-6.35033	2.14850292961823e-10	4.23177944988922e-08	down
Os02g0662000	808.561	-2.42815	0.562928	-4.31343	1.61e-05	0.00256109	down		Os03g0710700	68.3144909093805	2.50970411988379	0.524411344762914	4.78575481813503	1.70345907296062e-06	0.00045451847533309	up			Os02g0686100	29.5486536337021	-3.98695	0.627942770279552	-6.34922	2.16407271138178e-10	4.23177944988922e-08	down
Os03g0756300	13.4729	-2.42427	0.662709	-3.65813	0.000254065	0.0154974	down		Os04g0119500	334.58785868178	4.38548470223408	0.91826945377294	4.77581464156868	1.78981199558856e-06	0.000470536309487303	up			Os02g0739100	132.544426177954	-3.67251	0.579435613962755	-6.33808	2.32639982776488e-10	4.51065268300278e-08	down
Os01g0842500	15.58	-2.42298	0.720798	-3.36153	0.000775115	0.0289385	down		Os03g0402800	413.948227915979	3.94805696151715	0.828951962807184	4.76270898514715	1.91011211650491e-06	0.000494885134880555	up			Os04g0372700	61.0635659934082	-3.7223	0.587890016798609	-6.33163	2.42584766094325e-10	4.66394694409418e-08	down
Os01g0130400	10.3679	-2.42008	0.760096	-3.18392	0.00145295	0.0416388	down		Os09g0486500	167.09562572232	3.61371077998793	0.760982942207567	4.74874084497186	2.04687029335025e-06	0.000522741431917464	up			Os04g0677300	38.8795667342898	-4.03967	0.638423537451731	-6.32757	2.49044584626977e-10	4.74824254306718e-08	down
Os09g0422500	128.706	-2.4171	0.620692	-3.8942	9.85e-05	0.00812691	down		Os10g0391400	91.3929959019381	6.19816535229315	1.30958405590765	4.73292670625661	2.21305417976361e-06	0.000557222106642733	up			Os09g0522200	599.888243570059	-4.8553	0.770187735917218	-6.30405	2.89967647648626e-10	5.4827849673991e-08	down
Os06g0157000	185.604	-2.41651	0.56015	-4.31404	1.6e-05	0.00256109	down		ENSRNA049476201	8.58707629962042	6.64779889211104	1.40687366977628	4.72522802503524	2.29857284372287e-06	0.000570716482322691	up			Os04g0585000	27.5619088665537	-5.06866	0.804242714699168	-6.3024	2.93079086409435e-10	5.49619378521431e-08	down
Os10g0159700	10.2847	-2.41505	0.661054	-3.65333	0.000258858	0.0155749	down		Os02g0209300	54.5287780917516	4.83219437682596	1.02335451989582	4.72191628891021	2.33632847148865e-06	0.000572144439517844	up			Os05g0563900	61.7564866284002	-3.42119	0.544095218642434	-6.28784	3.21905184848851e-10	5.98769814972103e-08	down
Os02g0718100	45.2383	-2.41407	0.771509	-3.12902	0.00175388	0.0462897	down		ENSRNA049471602	13.9031096580574	6.37523354777642	1.35534033299915	4.70378796569056	2.55378469871848e-06	0.000616946068364734	up			Os01g0956200	30.448135071116	-3.35855	0.534653106588675	-6.28173	3.34816624622421e-10	6.17763673769062e-08	down
Os02g0299200	25.7946	-2.41232	0.580814	-4.15334	3.28e-05	0.00402735	down		Os03g0797300	46.4102194035339	5.61630124654708	1.19920953485907	4.68333605036514	2.82243218394583e-06	0.000672754935365328	up			Os02g0669100	588.603724336139	-2.1553	0.343772230680803	-6.26957	3.6205145954109e-10	6.58802780488451e-08	down
Os08g0376500	13.2878	-2.40372	0.750942	-3.20093	0.00136983	0.0401569	down		Os02g0686700	46.492155486506	2.78965048337923	0.598097452374585	4.66420726639727	3.09809003643899e-06	0.000728744152387104	up			Os06g0202900	130.835192818231	-2.781	0.443681534698163	-6.26801	3.65697596582164e-10	6.58802780488451e-08	down
Os06g0306300	29.681	-2.3985	0.61175	-3.92072	8.83e-05	0.0075254	down		Os04g0412300	27.7463918612258	5.12424942091972	1.10469663627473	4.63860326233974	3.50771665931409e-06	0.000814382476864389	up			Os09g0482800	110.587944093035	-3.44196	0.5491020585682	-6.26834	3.64909490012848e-10	6.58802780488451e-08	down
Os01g0508000	9.20717	-2.39725	0.702227	-3.41378	0.000640686	0.0255799	down		Os03g0290300	192.740466297783	4.70747913402257	1.01639250083002	4.63155634282847	3.62927201643897e-06	0.000831801228690762	up			Os01g0783700	28.5292917267419	-4.62186	0.737871820989205	-6.26377	3.75790002538333e-10	6.71695270943322e-08	down
Os02g0718600	55.9577	-2.39648	0.405254	-5.91352	3.35e-09	3.6e-06	down		Os07g0154100	38.5935953454088	6.94686601744561	1.50552843005354	4.61423768476996	3.94540716089762e-06	0.000881650547692084	up			Os02g0669366	190.563417510624	-3.42224	0.550619429142044	-6.21526	5.12412675687754e-10	9.08797643958149e-08	down
Os01g0843800	30.6376	-2.39586	0.532796	-4.49676	6.9e-06	0.0014841	down		Os02g0682300	89.7762325120839	4.31008726664515	0.933562872305595	4.61681520817194	3.89673965133195e-06	0.000881650547692084	up			Os01g0905200	97.6522368627933	-3.78567	0.609602562763364	-6.21007	5.29620035999818e-10	9.24975328522126e-08	down
Os10g0467800	190.345	-2.39256	0.630185	-3.79659	0.000146697	0.0108809	down		Os12g0150200	95.3523825964956	5.92679257816176	1.28561307724096	4.6100904565168	4.02493803073909e-06	0.000888318730562009	up			Os02g0676800	53.2469503588229	-5.764	0.928098859767209	-6.21055	5.28004529365745e-10	9.24975328522126e-08	down
Os03g0857500	25.4314	-2.39252	0.546981	-4.37405	1.22e-05	0.00209876	down		Os05g0361700	19.0655087223678	2.45554781995166	0.533810237297802	4.60003883099334	4.22412191662148e-06	0.000909859128405976	up			Os02g0677300	41.0482301474996	-7.90307	1.2795351262028	-6.17652	6.55301831237294e-10	1.13580686339985e-07	down
Os07g0568700	96.4924	-2.3826	0.719753	-3.3103	0.000931966	0.0318832	down		Os10g0580900	109.228578286519	3.28050384657724	0.714260494693783	4.59286754755162	4.37196567263684e-06	0.000919501533290928	up			Os01g0254850	52.2384068328255	-2.55309	0.414384429003048	-6.16116	7.22137301013813e-10	1.23296860521605e-07	down
Os11g0614400	23.2631	-2.37582	0.616127	-3.85606	0.00011523	0.00901308	down		Os02g0646200	34.8253875072239	3.70535950958602	0.809343668529644	4.57822758571479	4.68932342889994e-06	0.000974779476028422	up			Os10g0542400	32.8834777316373	-2.73832	0.444628968071533	-6.15867	7.33603532029937e-10	1.24326779328244e-07	down
Os06g0691200	45.2663	-2.36585	0.751762	-3.14707	0.00164916	0.0443568	down		Os01g0508100	34.7046665133271	4.14469325670143	0.907316711636048	4.56807772142523	4.9221752805111e-06	0.00101142215505399	up			Os06g0164400	29.588314025223	-3.13588	0.509525880756529	-6.1545	7.53132493908809e-10	1.2669792888338e-07	down
Os08g0505900	12.0102	-2.36508	0.585834	-4.03711	5.41e-05	0.00547398	down		Os01g0597600	68.0389888511319	7.78408525679821	1.7127675143409	4.5447412982921	5.50027657546966e-06	0.00111736868567808	up			Os03g0241900	126.235867917144	-2.90578	0.472577591640892	-6.14878	7.80806383169179e-10	1.30394665989253e-07	down
Os07g0676900	56.7623	-2.36212	0.629411	-3.75291	0.000174795	0.0123273	down		Os10g0510000	149.92054090069	1.26722228746926	0.280060374022693	4.52481823568006	6.04474337308923e-06	0.00121417839641254	up			Os02g0209300	59.418931296425	-2.89925	0.472412852619613	-6.13712	8.40317970209074e-10	1.39316194495749e-07	down
Os04g0659800	9.99347	-2.36186	0.617413	-3.82541	0.000130555	0.00989687	down		Os01g0121000	20.9742196013325	3.99805663030876	0.884276372258643	4.52127497209589	6.14682801710073e-06	0.00122096493846344	up			Os01g0905300	63.6957284076099	-3.3263	0.542277384424868	-6.13395	8.57221792281779e-10	1.40088409897249e-07	down
Os03g0221500	10.9411	-2.35907	0.641777	-3.67585	0.000237063	0.0149677	down		Os08g0414500	31.581248469111	5.64265476012693	1.25023040582127	4.51329189712059	6.38290774853239e-06	0.00125392573429136	up			Os03g0676400	44.0044508388886	-4.1135	0.670529816645946	-6.1347	8.53207020334034e-10	1.40088409897249e-07	down
Os01g0679550	8.95607	-2.3544	0.697652	-3.37474	0.000738843	0.0285708	down		Os03g0437200	46.1390491750257	5.01293157282139	1.11165849625466	4.50941686652033	6.50060618071212e-06	0.00126316670318033	up			Os05g0584200	313.822418054389	-1.86968	0.305144343136089	-6.12721	8.94321796476589e-10	1.45114811216935e-07	down
Os11g0169200	10.9312	-2.35439	0.72479	-3.24837	0.00116069	0.035794	down		Os03g0318400	58.5528904629428	4.70380861666573	1.04376769395227	4.50656658940513	6.58850156207902e-06	0.00126648002607835	up			Os03g0310800	388.215938310689	-3.17653	0.518615006386908	-6.12502	9.06735077204843e-10	1.46092900220913e-07	down
Os05g0217000	26.279	-2.31701	0.671891	-3.44849	0.00056372	0.0239518	down		Os08g0137900	38.6526893486636	4.07692210432301	0.906972277594774	4.49509009816124	6.95404959912555e-06	0.00132252707110178	up			Os04g0683700	230.208225368898	-2.00683	0.327927086321657	-6.11975	9.37195595766712e-10	1.49944741507319e-07	down
Os01g0750500	19.2804	-2.2994	0.494177	-4.65299	3.27e-06	0.000970641	down		Os06g0248500	94.059742720077	5.0446413936942	1.12300923991795	4.49207469928101	7.05326737687821e-06	0.00132727643048897	up			Os03g0181100	382.627321857999	-3.36839	0.550681557149436	-6.11676	9.54966750501567e-10	1.51726974199482e-07	down
Os05g0319700	8.62356	-2.29043	0.672879	-3.40393	0.000664242	0.0262765	down		Os01g0895300	60.5973098400785	4.74582577930814	1.06255686178001	4.46642052770511	7.95391898005776e-06	0.0014463704296217	up			Os02g0585100	87.4337312586408	-3.37179	0.554556500641729	-6.08016	1.20064551066149e-09	1.8944530095465e-07	down
Os06g0157125	44.2526	-2.28562	0.677617	-3.37302	0.000743476	0.0286337	down		Os10g0147200	60.0646726991374	3.53210555110272	0.79107878881745	4.46492258550216	8.00977079669679e-06	0.0014463704296217	up			Os01g0246700	120.114283549017	-2.65809	0.437340119670797	-6.07786	1.21796544224315e-09	1.90861858582748e-07	down
Os12g0569200	191.136	-2.28307	0.711764	-3.20762	0.00133836	0.0395036	down		Os05g0566400	216.938021787334	2.84147104154838	0.635963483817426	4.46797829411872	7.89623157637355e-06	0.0014463704296217	up			Os09g0486500	390.405988990874	-2.62002	0.43231579753218	-6.06042	1.35764396644633e-09	2.09875245326524e-07	down
Os04g0223300	7.61349	-2.28179	0.686054	-3.32596	0.000881155	0.0309447	down		Os05g0537100	25.5181329453879	2.42134261976936	0.542138273378709	4.46628238342055	7.95905416037646e-06	0.0014463704296217	up			Os04g0586500	51.4911724944787	-3.76096	0.62092304157049	-6.05704	1.38645383801588e-09	2.12890452080304e-07	down
Os09g0498500	9.46799	-2.27078	0.635171	-3.57507	0.000350141	0.0186539	down		Os02g0205500	97.4970544908869	4.32346578935942	0.971736780148672	4.44921492906541	8.61847378910663e-06	0.00153911365487104	up			Os11g0426400	661.818157242948	-2.30393	0.380836827471329	-6.04965	1.45157104738762e-09	2.21403293287876e-07	down
Os12g0541700	31.779	-2.24293	0.560169	-4.00403	6.23e-05	0.00598655	down		Os04g0635100	51.1063911372738	3.22166627999441	0.724409164785345	4.44730193460356	8.69555737215274e-06	0.00153911365487104	up			Os03g0189100	185.477213694666	-2.67706	0.442818812619896	-6.04549	1.48957281953254e-09	2.24210108803191e-07	down
Os05g0337200	24.2333	-2.24238	0.503902	-4.45004	8.59e-06	0.00166482	down		Os02g0677300	29.8243913074032	8.45072379960452	1.91087233522214	4.42244290413159	9.75911436468404e-06	0.00167753545670631	up			Os05g0119200	108.035000031241	-2.69153	0.445200291164241	-6.04567	1.48792069584696e-09	2.24210108803191e-07	down
Os01g0758500	9.30565	-2.24161	0.609051	-3.68049	0.000232786	0.0148362	down		Os03g0180800	84.4219424898066	4.8819756819431	1.10324769367779	4.42509484490155	9.63999204552863e-06	0.00167753545670631	up			Os01g0817000	35.984283538946	-2.71099	0.451379383689372	-6.00602	1.90133943453262e-09	2.84318594265829e-07	down
Os11g0484000	518.222	-2.23355	0.502331	-4.44638	8.73e-06	0.00166972	down		Os06g0203600	38.0465133310762	4.05431529234368	0.916710065853478	4.42268001995704	9.74840640068295e-06	0.00167753545670631	up			Os01g0864500	84.9489992111474	-4.33594	0.723479874235038	-5.99317	2.05788401472221e-09	3.03756957244061e-07	down
Os03g0823800	15.7354	-2.23147	0.533809	-4.18029	2.91e-05	0.00385385	down		Os09g0378700	20.4363942871475	4.39591727736287	0.998157809102559	4.40403034197091	1.06258071740048e-05	0.00179205240424229	up			Os08g0482700	619.201321990124	-1.75844	0.293532829108582	-5.99061	2.09056462150083e-09	3.06602743431522e-07	down
Os01g0630300	10.1538	-2.22245	0.662059	-3.35687	0.000788296	0.0289385	down		Os01g0895200	23.2978263442762	5.19116885285133	1.17990240654871	4.39965951763403	1.08420854874732e-05	0.00181143889962204	up			Os03g0830400	33.4289568974904	-2.70034	0.45092801568078	-5.9884	2.1191917481544e-09	3.07713385574073e-07	down
Os12g0633200	10.1317	-2.22022	0.629004	-3.52974	0.000415961	0.0201063	down		Os04g0517100	192.80458859246	2.7890723918612	0.634277329057263	4.39724433475598	1.09633906046209e-05	0.00181474568369266	up			Os05g0442700	32.3048629259366	-3.19621	0.535353885580954	-5.97027	2.36863188128208e-09	3.38699555074079e-07	down
Os03g0749300	241.372	-2.21241	0.56198	-3.93681	8.26e-05	0.00724981	down		Os02g0467600	12.6078794782632	3.64478735338685	0.82970742356219	4.39285855457175	1.11869915156701e-05	0.00183476924151957	up			Os03g0207400	58.9754437546816	-2.60859	0.437295765950635	-5.96526	2.44237678611966e-09	3.47075394345539e-07	down
Os05g0396900	9.16117	-2.21056	0.625253	-3.53546	0.000407067	0.0199691	down		Os05g0586400	18.9541289790646	2.27019431857267	0.518024517287418	4.38240709235213	1.1737522516933e-05	0.00190756081850192	up			Os01g0884300	270.505863438559	-2.41314	0.405549360481158	-5.9503	2.67657183422604e-09	3.7113507269853e-07	down
Os07g0539100	15.5734	-2.21045	0.533468	-4.14355	3.42e-05	0.00406304	down		Os04g0451700	29.6651774623076	4.72551482401369	1.08418080816298	4.35860401552442	1.30894707144471e-05	0.00203478667793192	up			Os12g0556200	76.0594243320318	-2.42896	0.40817299973213	-5.95082	2.66799835733604e-09	3.7113507269853e-07	down
Os05g0277500	15.5332	-2.20889	0.503448	-4.38752	1.15e-05	0.00201319	down		Os03g0815100	352.787133197238	4.44248914546514	1.01815596534785	4.3632697707049	1.28132776972799e-05	0.00203478667793192	up			Os10g0391400	103.575223955116	-4.88962	0.822365228492591	-5.9458	2.75116966760939e-09	3.79180788103827e-07	down
Os10g0416500	9.10509	-2.2018	0.674867	-3.26257	0.00110405	0.0346058	down		Os01g0760000	64.8649028379445	4.4032925432926	1.01	4.35969376437147	1.30244583269989e-05	0.00203478667793192	up			Os06g0239100	72.1903872048148	-3.17107	0.533808261176691	-5.94046	2.84226196048132e-09	3.8938988858594e-07	down
Os02g0757100	31.7207	-2.19864	0.621936	-3.53515	0.000407544	0.0199691	down		Os01g0168100	118.424589523746	2.83793672297766	0.651068302153704	4.3588924750136	1.3072231692824e-05	0.00203478667793192	up			Os02g0584700	236.528223788597	-3.73042	0.628656217852119	-5.93397	2.95703730687482e-09	4.02702717523744e-07	down
Os05g0554000	49.2251	-2.19745	0.517769	-4.24407	2.19e-05	0.00314761	down		Os08g0402500	70.0419652798172	4.69330640322215	1.07845201744712	4.35189171821664	1.34967919736337e-05	0.00208001853545388	up			Os04g0447100	135.310867964591	-4.22037	0.712861595790793	-5.92032	3.21324852608594e-09	4.3500540253444e-07	down
Os02g0158500	68.172	-2.19153	0.527138	-4.15742	3.22e-05	0.00399652	down		Os01g0369700	112.136516850357	1.33404359695812	0.307378732271308	4.34006473740227	1.42440746341047e-05	0.00217642155755462	up			Os10g0563800	37.2300313103175	-2.81932	0.476626516467235	-5.91516	3.31552622785965e-09	4.46211320983535e-07	down
Os06g0156600	90.4985	-2.19029	0.377342	-5.80452	6.45e-09	6.53e-06	down		Os02g0621300	24.6364356092866	1.94192326397147	0.44886274763992	4.32631862230032	1.5162205867832e-05	0.00229707418897654	up			Os07g0566150	269.986461178135	-4.4167	0.747344878413517	-5.90985	3.42413945647793e-09	4.58133839910868e-07	down
Os03g0286500	52.4642	-2.18934	0.705263	-3.10429	0.00190739	0.0486258	down		Os08g0478700	282.131223659423	3.64819717725666	0.845310745141977	4.31580598995451	1.59021601960546e-05	0.00238893208256191	up			Os06g0133500	142.847378094485	-3.94969	0.669301826531857	-5.90122	3.60833600785136e-09	4.79971625137391e-07	down
Os05g0382600	27.1431	-2.18604	0.666792	-3.27844	0.00104382	0.0337	down		Os05g0588900	58.1731198238706	4.92690911257809	1.14298	4.31059752007546	1.62814006841352e-05	0.00242552166691904	up			Os01g0389700	30.1341556297135	-3.64719	0.61833011603253	-5.89844	3.66943875852475e-09	4.85277973157732e-07	down
Os09g0453800	291.335	-2.17674	0.481865	-4.51732	6.26e-06	0.00139962	down		Os01g0768333	48.8946470992916	4.94505969443984	1.14773690911167	4.30853068781002	1.64342676560622e-05	0.0024280611808878	up			Os01g0667900	260.921573603567	-2.89234	0.490645976756153	-5.89497	3.74754758279434e-09	4.92759431877884e-07	down
Os08g0452500	8.98874	-2.17544	0.702757	-3.09558	0.00196426	0.0495616	down		Os09g0482800	173.275676806451	4.19766841228665	0.97496413811954	4.30545929656745	1.66639629920397e-05	0.00244181693777617	up			Os01g0597600	62.7665105714488	-6.01342	1.02620276388307	-5.85988	4.63203666601755e-09	6.05579239324661e-07	down
Os02g0138000	33.1877	-2.17075	0.65282	-3.32518	0.000883603	0.0309675	down		Os07g0635500	205.773204180126	4.48480850636633	1.04399691811829	4.29580626966771	1.74059542769719e-05	0.0025298068667433	up			Os02g0585200	38.7536517906608	-2.77082	0.475717810475231	-5.8245	5.72840463509517e-09	7.362930879008e-07	down
Os04g0574200	11.6006	-2.16998	0.593661	-3.65526	0.000256926	0.0155597	down		Os04g0677300	40.460255684233	4.26004	0.992588115789464	4.2918460862054	1.7719375902196e-05	0.00253791213460571	up			Os02g0689500	212.744743201328	-3.04655	0.523034783411094	-5.82475	5.7197731950533e-09	7.362930879008e-07	down
Os03g0807500	39.2598	-2.16184	0.534153	-4.04723	5.18e-05	0.00534042	down		Os03g0241900	261.956069970706	3.62878961231451	0.845572675164313	4.29151712076003	1.77456517774634e-05	0.00253791213460571	up			Os03g0734500	181.255032290851	-4.15336	0.713039920729793	-5.82486	5.71615631075794e-09	7.362930879008e-07	down
Os01g0668100	190.019	-2.16181	0.417667	-5.17591	2.27e-07	0.000144548	down		Os05g0495250	78.5867683486749	4.40400473991892	1.03019908666165	4.2749064689914	1.91217551383503e-05	0.00269165052447471	up			Os04g0565500	110.174237040603	-3.20865	0.551253453100555	-5.82064	5.86239727038453e-09	7.49306073458813e-07	down
Os03g0115000	29.3015	-2.158	0.515157	-4.18902	2.8e-05	0.00376647	down		Os09g0518000	39.8577665519877	8.86946321831128	2.08163002321162	4.26082594861268	2.03672805395138e-05	0.0028445771422257	up			Os08g0386200	170.246940023051	-3.48094	0.598919647524899	-5.81203	6.17210247498604e-09	7.80174212846439e-07	down
Os04g0659000	7.09388	-2.15677	0.688451	-3.13278	0.00173159	0.0459125	down		Os03g0820400	83.5674411464301	5.89991793611659	1.38657368142604	4.25503383999668	2.09017400981942e-05	0.00288345371150697	up			Os01g0283300	416.102939295395	-2.54502	0.440157987320867	-5.78206	7.37930918364224e-09	9.12601161148923e-07	down
Os01g0962700	19.3816	-2.14823	0.525418	-4.08861	4.34e-05	0.00460971	down		Os01g0186900	512.379713068983	4.99132203326209	1.17323527306739	4.25432319317543	2.09682263520672e-05	0.00288345371150697	up			Os09g0341500	20.646230803199	-4.63735	0.802950364273662	-5.77539	7.6774010279974e-09	9.44361602793294e-07	down
Os02g0714200	51.3271	-2.14632	0.548609	-3.91229	9.14e-05	0.00771767	down		Os05g0127300	74.9623136900802	3.36204844487874	0.79107238228791	4.24998839569541	2.13781590603652e-05	0.00291738434749732	up			Os05g0343400	599.08728814967	-3.03822	0.527673432296836	-5.75776	8.52387699298985e-09	1.04287583808885e-06	down
Os05g0161800	13.2517	-2.1444	0.56944	-3.76581	0.000166007	0.0118533	down		Os04g0585000	43.2793059968874	5.51017465335909	1.2990803586122	4.24159646232013	2.21935465307704e-05	0.00300571235856501	up			Os03g0821300	90.3108094296145	-2.38688	0.414809090269153	-5.75417	8.70671776223729e-09	1.05397352212818e-06	down
Os07g0170016	113.399	-2.14307	0.585567	-3.65983	0.000252384	0.0154974	down		Os08g0482600	87.0767698248833	4.62841239968796	1.09606445520792	4.22275567617962	2.4133338807003e-05	0.00321963953621488	up			Os03g0762500	68.6698237549513	-2.52317	0.438436970511749	-5.75493	8.66798279393408e-09	1.05397352212818e-06	down
Os03g0188500	174.885	-2.13861	0.676109	-3.16311	0.00156094	0.0433985	down		Os01g0135700	167.521047902156	3.69647088159001	0.876415477248891	4.21771520191931	2.46790247406337e-05	0.00322419363718722	up			Os02g0682300	232.42128874017	-4.1359	0.719455640664172	-5.74865	8.99591960727627e-09	1.08325076155197e-06	down
Os07g0474300	8.7637	-2.13462	0.654081	-3.26355	0.00110026	0.0345497	down		Os01g0874300	110.95061251462	3.28128668720744	0.778027028618443	4.21744562400882	2.47085376905884e-05	0.00322419363718722	up			Os04g0455700	48.763271451975	-2.73332	0.475605	-5.74704	9.08174642084346e-09	1.08427240365219e-06	down
Os12g0171900	8.76275	-2.13455	0.651032	-3.27871	0.00104282	0.0337	down		Os05g0586200	59.3378184347144	1.76888850358594	0.419141332673038	4.22026740313347	2.44012706468385e-05	0.00322419363718722	up			Os05g0469800	18.8245300941123	-3.60766	0.627777027380069	-5.74672	9.09918709302067e-09	1.08427240365219e-06	down
Os01g0937050	13.1594	-2.13102	0.636544	-3.34779	0.000814577	0.02951	down		Os01g0638000	34.7488802442297	6.20873171273499	1.47427713340822	4.21137354167713	2.53822630087282e-05	0.00324113368433596	up			Os10g0109600	244.722285643601	-2.44046	0.426839154629365	-5.71752	1.08090646305278e-08	1.27474530763838e-06	down
Os03g0149000	27.8377	-2.12003	0.566736	-3.74077	0.000183461	0.0127206	down		Os08g0480000	15.4257980985404	3.00792559941232	0.714148902229794	4.21190257384789	2.53228765756443e-05	0.00324113368433596	up			Os03g0341000	30.6186231192826	-6.5745	1.15091495212124	-5.71241	1.11384890486474e-08	1.30685892791797e-06	down
Os08g0503000	45.8908	-2.10877	0.669625	-3.14919	0.00163724	0.0441594	down		Os10g0542900	59.134915609303	1.99014508865579	0.472445101351398	4.21243671055772	2.52630512309716e-05	0.00324113368433596	up			Os04g0445050	45.1829036366073	-2.6948	0.472545539095044	-5.70273	1.17902644779857e-08	1.37627276016242e-06	down
Os07g0133500	11.2188	-2.10425	0.602158	-3.49452	0.000474921	0.0215632	down		Os09g0543900	21.4353523830211	2.48539071076424	0.590911293714029	4.2060301388774	2.59895589238258e-05	0.00329514428993783	up			Os08g0102900	18.538425209126	-4.4808	0.787328227308766	-5.69114	1.26191284401198e-08	1.46554842427158e-06	down
Os02g0756200	15.5459	-2.10366	0.677157	-3.1066	0.00189253	0.0484624	down		Os02g0618400	60.0213485727669	5.77189097516465	1.37510967863243	4.19740407972759	2.6999195037613e-05	0.00339904654709442	up			Os01g0863300	30.3116712511405	-3.44225	0.605278012233454	-5.68706	1.29247733773774e-08	1.48726862770528e-06	down
Os01g0844500	19.7703	-2.10195	0.601388	-3.49515	0.000473788	0.0215632	down		Os02g0803300	62.0124179456016	2.87820874179813	0.686377834732162	4.19332996515143	2.74889141081644e-05	0.00343649872385773	up			Os01g0765600	136.630555929939	-3.10255	0.545726178329682	-5.68518	1.30672771045468e-08	1.49483116437463e-06	down
Os05g0563000	17.121	-2.08838	0.545158	-3.83077	0.000127743	0.00976975	down		Os06g0214300	31.0582764983849	2.9503424503959	0.704278356751452	4.18917097496027	2.79975402218991e-05	0.00345180707963373	up			Os02g0797600	659.924136550347	-1.85143	0.326189625662548	-5.67592	1.37946807605999e-08	1.56241832238498e-06	down
Os05g0507000	12.7964	-2.08432	0.630005	-3.30842	0.000938233	0.0319073	down		Os09g0468300	25.8574307512578	2.31531236030968	0.552527788944814	4.19039984347454	2.78463311897787e-05	0.00345180707963373	up			Os10g0147900	45.9457553193801	-2.39519	0.423634517693156	-5.6539	1.56843509762736e-08	1.76769589155746e-06	down
Os01g0788700	16.1769	-2.08424	0.504867	-4.12829	3.65e-05	0.00416494	down		Os03g0727600	41.0762094042035	4.40194367077241	1.05266049772941	4.18173160317823	2.89297356284634e-05	0.00351821009408191	up			Os04g0483200	41.4165255293289	-2.22598	0.393850365167663	-5.65183	1.58745953236154e-08	1.78036699220096e-06	down
Os06g0218600	228.669	-2.08107	0.465157	-4.4739	7.68e-06	0.00157343	down		Os09g0522000	165.876814107257	5.97572837665533	1.43022031152038	4.17818732437306	2.93841602119226e-05	0.00354932859532798	up			Os02g0653900	249.941324248048	-2.89063	0.512975384040014	-5.63502	1.75038079541597e-08	1.93463585595759e-06	down
Os09g0548200	35.6414	-2.07348	0.572048	-3.62466	0.000289347	0.0166525	down		Os01g0826400	75.9254966426059	4.22886502140767	1.01295486532519	4.17478129200758	2.98272465521071e-05	0.00356903826479102	up			Os03g0820300	25.3071769714398	-3.61459	0.641402498786541	-5.63545	1.74606093126614e-08	1.93463585595759e-06	down
Os02g0264800	37.3284	-2.07118	0.662371	-3.12693	0.00176645	0.0464836	down		Os01g0644900	129.281776825237	2.17256564263542	0.520515652124283	4.1738718783363	2.99466207819351e-05	0.00356903826479102	up			Os04g0543500	115.513558553775	-2.16349	0.385736654139533	-5.60873	2.03821166663948e-08	2.2312078813897e-06	down
Os03g0817200	14.4004	-2.07102	0.52086	-3.97616	7e-05	0.0065636	down		Os01g0699600	81.804432195362	4.60759737427311	1.10439261415527	4.1720646400713	3.01851971003372e-05	0.00357364747392535	up			Os04g0634900	23.1008397644802	-3.4754	0.620754782995067	-5.59867	2.16007372596129e-08	2.35334889410802e-06	down
Os04g0413500	22.0608	-2.07042	0.613951	-3.37229	0.000745462	0.0286337	down		Os02g0467000	10.2854463050091	3.95714405624214	0.949619450069749	4.1670840418775	3.08520777218889e-05	0.00362856969364611	up			Os02g0802500	172.409149723328	-2.8283	0.506102837314414	-5.58838	2.29193539653524e-08	2.47893009022688e-06	down
Os05g0512600	80.3877	-2.06714	0.56759	-3.64196	0.000270574	0.0160001	down		Os04g0463500	144.183647267779	3.58237774119454	0.863030957388424	4.15092611745354	3.31132653711343e-05	0.00386905781071744	up			Os01g0624700	17.7991457168983	-3.51789	0.629542939274417	-5.588	2.29701114178111e-08	2.47893009022688e-06	down
Os07g0105000	63.3079	-2.06655	0.534314	-3.86767	0.000109882	0.00875391	down		Os09g0457900	67.2393670067359	7.18471102561324	1.73197517498733	4.14827598534478	3.34988416332043e-05	0.00388869345374541	up			Os03g0107300	1529.62908117599	-2.52094	0.451264308343262	-5.5864	2.31825230730715e-08	2.49010772483006e-06	down
Os03g0119300	11.7843	-2.06581	0.575439	-3.58997	0.000330718	0.0180226	down		Os07g0674800	21.5780138913471	6.10290652750533	1.47384718384277	4.14080007371808	3.46096521315466e-05	0.00390044486607685	up			Os05g0148800	113.227231104955	-3.30026	0.590893752013516	-5.5852	2.33432317282189e-08	2.49565326499962e-06	down
Os09g0376700	9.27949	-2.0643	0.656336	-3.14519	0.00165979	0.0444885	down		Os01g0783700	53.0162793850201	5.39496885665423	1.30241231408011	4.1422895025871	3.43855914714286e-05	0.00390044486607685	up			Os10g0482900	39.5002	-3.15507	0.567018670640026	-5.56432	2.63178962965384e-08	2.79713607754383e-06	down
Os10g0498900	15.1359	-2.05954	0.585032	-3.52038	0.000430924	0.0203598	down		Os01g0685400	55.0390280676748	3.60822030069954	0.870559601881451	4.14471369094254	3.40238545566793e-05	0.00390044486607685	up			Os04g0667600	352.245774418764	-2.80867	0.505545489079474	-5.55572	2.76472266317312e-08	2.91493501431971e-06	down
Os05g0108600	93.2045	-2.05629	0.480033	-4.28365	1.84e-05	0.00275105	down		Os04g0556500	16.0949282570326	2.93462959020746	0.708813564768806	4.1401995335186	3.47003854320464e-05	0.00390044486607685	up			Os05g0486100	92.3387919418733	-2.12679	0.382945792589357	-5.55377	2.79573496477758e-08	2.93411102106176e-06	down
Os06g0589500	25.089	-2.04735	0.461486	-4.43643	9.15e-06	0.00172954	down		Os05g0217000	59.2388931259084	2.21570642993005	0.53524189370379	4.13963566005215	3.47857844978883e-05	0.00390044486607685	up			Os09g0433800	110.09479779858	-2.45652	0.442420547596257	-5.55244	2.81702051792621e-08	2.94295033925268e-06	down
Os06g0711900	13.3038	-2.04319	0.548305	-3.72637	0.000194255	0.0130576	down		Os09g0439200	58.7175157712222	2.00040525143495	0.483327048093834	4.13882330675313	3.49091670063376e-05	0.00390044486607685	up			Os12g0150200	51.1743331417887	-4.80853	0.866223392615447	-5.55114	2.83808554129292e-08	2.9514799590564e-06	down
Os05g0563550	136.297	-2.03108	0.637906	-3.18398	0.00145267	0.0416388	down		Os01g0819700	22.0091087321373	3.19411604364593	0.772080971821448	4.13702210029935	3.51842233401921e-05	0.00390676000405351	up			Os02g0687500	195.36969202688	-1.94671	0.350952295775157	-5.54693	2.90730991268424e-08	3.00978929829425e-06	down
Os03g0335500	9.08636	-2.03088	0.626298	-3.24267	0.00118417	0.0362582	down		Os03g0676400	13.5097069992309	4.38921802456509	1.06179253907163	4.13378118893428	3.56843230242669e-05	0.00393783112780753	up			Os10g0456000	233.093040581533	-2.20794	0.399138727627321	-5.53177	3.17017194589018e-08	3.26713351126223e-06	down
Os11g0104400	21.5293	-2.02958	0.619649	-3.27537	0.00105522	0.0338773	down		Os01g0773800	25.0225598203262	8.19723607656833	1.98440131194149	4.13083584819259	3.61446617975116e-05	0.0039641602389823	up			Os01g0750600	78.188619201712	-2.44229	0.442980297240752	-5.5133	3.52158160193142e-08	3.59688685136558e-06	down
Os08g0502400	16.4845	-2.0237	0.625337	-3.23618	0.00121141	0.0368954	down		Os03g0429000	118.388973084347	1.45980656243545	0.354281856868901	4.1204666119147	3.78105859832255e-05	0.00412158442452514	up			Os05g0561600	50.9090713643116	-2.20948	0.402003305286208	-5.49617	3.88134638027538e-08	3.91195259182028e-06	down
Os01g0309100	13.1771	-2.0228	0.545806	-3.70608	0.00021049	0.0139656	down		Os08g0205800	178.662368655681	3.83318554582112	0.931104800633567	4.11681428686958	3.84145366189153e-05	0.00416204043112938	up			Os11g0249000	22.2321849618405	-3.16563	0.576710775506188	-5.48911	4.03970258301997e-08	4.05369979811026e-06	down
Os12g0104400	35.4673	-2.02031	0.651269	-3.10211	0.00192148	0.0488445	down		Os01g0968800	23.4021313693576	8.1006602821385	1.97415140154489	4.10336323536241	4.07187197065052e-05	0.00430726953960469	up			Os01g0638000	29.9854188869262	-5.19825	0.947601650682882	-5.48569	4.11855656505939e-08	4.11477972279449e-06	down
Os04g0563700	13.1339	-2.01827	0.561049	-3.59731	0.000321529	0.0177336	down		Os08g0173300	20.6040911596206	6.94340048463061	1.69202182115109	4.10361166613501	4.06749989239031e-05	0.00430726953960469	up			Os03g0114400	25.1213618917356	-2.95546	0.539452249601382	-5.47863	4.2863739914591e-08	4.26382393698229e-06	down
Os02g0741700	10.6849	-2.01784	0.58669	-3.43936	0.000583087	0.0242948	down		Os03g0341000	18.3637011206656	4.50208763896564	1.09646968631447	4.10598459324341	4.02596315607849e-05	0.00430726953960469	up			Os09g0565200	38.8006729892282	-2.39649	0.438224525586894	-5.46863	4.53534643098723e-08	4.49195632011069e-06	down
Os04g0553650	10.6089	-2.01247	0.63222	-3.18318	0.00145668	0.0416388	down		Os07g0578333	11.3540596501367	3.24529526517618	0.790767557535333	4.10398129545316	4.06100311150218e-05	0.00430726953960469	up			Os07g0192000	72.2209158357656	-2.19792	0.402224476088336	-5.46442	4.64426878002965e-08	4.58000971630596e-06	down
Os09g0248100	200.74	-2.01213	0.531572	-3.78524	0.000153562	0.0111029	down		ENSRNA049465030	12.2416065411834	2.3511008988124	0.574242666707707	4.09426368871529	4.23512108100904e-05	0.00443105095456516	up			Os06g0594400	52.4819864925039	-5.02187	0.919194405779417	-5.46334	4.67260942406757e-08	4.58818158855116e-06	down
Os07g0529700	34.3657	-2.00689	0.566395	-3.54327	0.000395196	0.0199691	down		Os05g0287800	46.1653851142036	1.90503299560205	0.465313947984797	4.09408100456143	4.23846122520917e-05	0.00443105095456516	up			Os03g0133000	40.3483486723933	-2.50507	0.458706595899954	-5.46115	4.7305528038244e-08	4.62522724780763e-06	down
Os01g0513900	8.90504	-1.99508	0.643593	-3.0999	0.00193583	0.0491324	down		Os04g0372750	56.1985704806787	3.52931905438686	0.86317571327703	4.08876083988492	4.33683697715876e-05	0.00450753689771321	up			Os05g0588900	20.072183567617	-3.70086	0.678719407975603	-5.45271	4.96078232733412e-08	4.82548189021818e-06	down
Os04g0400700	126.475	-1.99452	0.627621	-3.1779	0.00148346	0.0420459	down		Os11g0213800	46.5947769046247	3.46890603244112	0.849052346298633	4.08562092498008	4.39590983781333e-05	0.00454252486535196	up			Os08g0173300	17.1869877687123	-5.13214	0.941313196738788	-5.45211	4.97755026920535e-08	4.82548189021818e-06	down
Os07g0634900	15.3877	-1.9922	0.48572	-4.10154	4.1e-05	0.00446982	down		Os01g0905200	79.6092656012141	3.56882775776288	0.874202325363244	4.08238190887902	4.45764642810175e-05	0.00457984742501005	up			Os07g0613600	29.3737986890359	-3.21736	0.590880452678645	-5.44502	5.17987967132963e-08	5.00044164558441e-06	down
Os02g0193600	8.0776	-1.99178	0.640833	-3.10811	0.00188289	0.0483594	down		Os02g0126400	154.345567069292	2.9859091218838	0.732446646303059	4.07662337858305	4.5694414575293e-05	0.0046678802820715	up			Os02g0125300	324.417565676503	-1.81379	0.333232022548118	-5.44304	5.23800882304693e-08	5.03531108665927e-06	down
Os03g0416200	85.2863	-1.99025	0.495475	-4.01685	5.9e-05	0.00579965	down		Os07g0580300	19.5491085395315	2.78636794351851	0.684386900955658	4.07133441570507	4.67445847810854e-05	0.00474802808029241	up			Os09g0471100	92.6089304280285	-2.19249	0.403634390558749	-5.43188	5.57645943853899e-08	5.33823495792191e-06	down
Os10g0556100	138.473	-1.98685	0.443912	-4.47578	7.61e-06	0.00157343	down		Os01g0864500	68.9458529487753	4.02029359443201	0.989753825508255	4.06191266031988	4.86722881152436e-05	0.00491153386279499	up			Os02g0192001	37.5258241592266	-2.72386	0.501569489486928	-5.43068	5.61399601871158e-08	5.35177562133759e-06	down
Os01g0931200	15.3215	-1.98508	0.538002	-3.68972	0.000224502	0.0145311	down		Os01g0899387	6.66089159659718	6.27991405714562	1.54757862150256	4.05789661984888	4.95166770626586e-05	0.00494530522820753	up			Os03g0299200	95.3710604972547	-2.84321	0.523805875660417	-5.42798	5.69963151932756e-08	5.41086595563051e-06	down
Os06g0285400	11.2608	-1.98309	0.598104	-3.31562	0.000914403	0.0314701	down		Os05g0208550	17.8564239121314	5.22774150390978	1.28986900194175	4.05292436366794	5.05813593222764e-05	0.0049770215553245	up			Os04g0461600	19.6483988716249	-3.35615	0.619083765501701	-5.42116	5.92151674923698e-08	5.59828023577657e-06	down
Os06g0304600	57.8275	-1.97379	0.445295	-4.43255	9.31e-06	0.00174182	down		Os09g0369400	264.044423074183	4.34715620505916	1.07368759793448	4.04880918194647	5.1478894456922e-05	0.0049770215553245	up			Os08g0445700	19.1796353395515	-3.46635	0.641260860622019	-5.40553	6.46174687468638e-08	6.05894699778482e-06	down
Os01g0594300	36.0562	-1.97133	0.490294	-4.02071	5.8e-05	0.00573818	down		Os02g0540700	74.4510804915429	4.32374434579494	1.06793609812647	4.04869200823933	5.15046701199884e-05	0.0049770215553245	up			Os03g0227700	139.102027770917	-3.04111	0.563583020956403	-5.39602	6.81342344319741e-08	6.36262510028218e-06	down
Os07g0658600	21.5106	-1.96136	0.558727	-3.51042	0.000447404	0.0208079	down		Os05g0442700	25.6873568740657	3.96637772171632	0.979171908057788	4.05074705378725	5.10543738303777e-05	0.0049770215553245	up			Os04g0597800	67.9539913888292	-2.23089	0.414228336730889	-5.38566	7.21777012962641e-08	6.71281962584239e-06	down
Os03g0761500	29.5565	-1.96093	0.546457	-3.58844	0.00033266	0.0180581	down		Os08g0448000	85.3631850523006	2.26156628609348	0.558247030546217	4.05119268414316	5.09572219603804e-05	0.0049770215553245	up			Os08g0465800	128.505502098975	-2.22722	0.414326852441679	-5.37552	7.63619073899067e-08	7.04469386763579e-06	down
Os02g0637000	18.3417	-1.96056	0.554365	-3.53658	0.000405337	0.0199691	down		gene-nad4L	5.07361150951857	5.8843469225112	1.45408059628808	4.04678182043867	5.19265986934716e-05	0.00499081615507092	up			Os06g0128800	104.175149644305	-3.80504	0.708497740704106	-5.37057	7.84890162322994e-08	7.21184820232441e-06	down
Os03g0304500	16.7018	-1.95901	0.613566	-3.19283	0.00140886	0.0408831	down		Os04g0585050	72.8023344174645	5.26277700193982	1.30095689391048	4.04531235936705	5.22534050380314e-05	0.0049953696356411	up			Os03g0170100	94.2519846390723	-2.7729	0.51673568475877	-5.36619	8.04169352470486e-08	7.3594362460689e-06	down
Os05g0135500	139.711	-1.95876	0.283002	-6.92136	4.47e-12	2.57e-08	down		Os01g0863300	64.6008936306379	4.39139130307205	1.08856958834163	4.03409331851909	5.48135327951835e-05	0.00518466415756347	up			Os06g0107800	72.975168211777	-2.84918	0.532141089701281	-5.35419	8.59414976747689e-08	7.83368735179697e-06	down
Os04g0228100	14.293	-1.9587	0.550966	-3.55502	0.000377947	0.0195895	down		gene-cob	7.07754941365497	6.36801920228892	1.57938572315404	4.03195945672598	5.53137310684817e-05	0.00518482380789977	up			Os01g0672400	165.851521743715	-1.77102	0.331064102567297	-5.34947	8.82139807349122e-08	7.97726349894884e-06	down
Os08g0524400	134.855	-1.95544	0.570442	-3.42793	0.000608206	0.0249191	down		Os01g0389700	27.2568391512767	4.59916718928448	1.14077586974446	4.03161331797341	5.53952759024923e-05	0.00518482380789977	up			Os04g0572400	27.8456824202883	-4.36876	0.818372210609665	-5.33835	9.37954905475697e-08	8.4486103473931e-06	down
Os10g0557366	14.3042	-1.95487	0.631739	-3.09443	0.00197191	0.0496817	down		Os04g0464100	14.3395665667575	4.90107258156547	1.21707569542446	4.02692503021039	5.65110409084898e-05	0.00523813942854867	up			Os05g0110000	119.081408253526	-2.17827	0.40830098131351	-5.33497	9.55603683200439e-08	8.57382614429131e-06	down
Os09g0547200	7.91794	-1.95484	0.629207	-3.10683	0.00189105	0.0484624	down		Os09g0522200	288.726731502078	4.80350942933866	1.19289715405426	4.0267590655348	5.65509263136932e-05	0.00523813942854867	up			Os02g0821400	49.1373299691406	-2.3707	0.444968059087349	-5.32779	9.94126980848432e-08	8.85005104857249e-06	down
Os01g0273100	59.8975	-1.93927	0.466535	-4.15674	3.23e-05	0.00399652	down		Os01g0757200	34.9052814520958	4.76994703118351	1.18967008866798	4.00947042093343	6.08550751175677e-05	0.00555054172386101	up			Os02g0314600	104.514426445481	-3.26723	0.614814021262268	-5.31417	1.07145392706065e-07	9.50147069659712e-06	down
Os06g0573600	54.3238	-1.939	0.383302	-5.05866	4.22e-07	0.000227047	down		Os06g0215100	29.799	3.47351162352187	0.86628115748051	4.00968160686333	6.08006757255016e-05	0.00555054172386101	up			Os04g0385600	47.8348684132574	-2.86587	0.540310491282043	-5.30412	1.13219154053071e-07	1.00013167010819e-05	down
Os11g0107000	30.7841	-1.93896	0.550925	-3.51947	0.000432415	0.0203598	down		Os03g0187400	39.4485850022178	3.33400232561801	0.831037887883261	4.01185357999749	6.02438625012117e-05	0.00555054172386101	up			Os03g0239200	136.346688875164	-1.54319	0.291299526869218	-5.2976	1.17332778693909e-07	1.02649169145342e-05	down
Os11g0448700	15.7496	-1.93678	0.544705	-3.55564	0.000377053	0.0195895	down		Os08g0374701	11.1987109964804	6.04996499386278	1.50990648454099	4.00684748082392	6.15345704089117e-05	0.00557974178095265	up			Os01g0874300	121.534470427798	-2.33039	0.439816438737461	-5.29855	1.16723904561274e-07	1.02649169145342e-05	down
Os12g0568900	30.5668	-1.9352	0.467423	-4.14015	3.47e-05	0.00406304	down		Os03g0356526	15.7820104954329	5.64890152894067	1.41016921068335	4.00583241085181	6.1799455872273e-05	0.00557974178095265	up			Os01g0389200	18.9921102944825	-3.61616	0.68271030710649	-5.29677	1.17871533574789e-07	1.02649169145342e-05	down
Os01g0750300	98.4796	-1.93472	0.524504	-3.68868	0.000225424	0.0145311	down		Os07g0685700	253.600405129166	2.81759775750901	0.704196786470629	4.00115111520254	6.30350839673633e-05	0.00566270450293746	up			Os02g0759400	24.047840874995	-4.15646	0.784745035279244	-5.29657	1.17997864789654e-07	1.02649169145342e-05	down
Os03g0703000	106.867	-1.93168	0.48225	-4.00555	6.19e-05	0.00598152	down		Os02g0696500	49.3449254412958	2.68416131135086	0.671432601105682	3.99766306689714	6.39709203178396e-05	0.00571804071261009	up			Os04g0475600	40.5339351073085	-2.10842	0.398334658429703	-5.29309	1.20269151935972e-07	1.03835393477098e-05	down
Os01g0270300	105.104	-1.93056	0.464438	-4.15676	3.23e-05	0.00399652	down		Os03g0820300	30.7016280578385	5.60950992610599	1.40508404447555	3.99229494360941	6.54369115591169e-05	0.00578177789760213	up			Os11g0195500	76.3174665101472	-2.63721	0.499188711405994	-5.28299	1.27092265916382e-07	1.09313682402289e-05	down
Os08g0434500	10.9493	-1.93039	0.59723	-3.23224	0.00122825	0.0371077	down		Os05g0476700	102.956603496099	3.69210846143511	0.925073957886442	3.99114949670687	6.57538132964736e-05	0.00578177789760213	up			Os05g0427100	28.7845549343907	-2.57407	0.487571854777323	-5.27938	1.2962482279656e-07	1.10659937341884e-05	down
Os09g0521400	25.0501	-1.92885	0.588319	-3.27857	0.00104334	0.0337	down		Os03g0285800	165.411234923252	2.97387176023518	0.745130091784185	3.99107725352275	6.57738488611514e-05	0.00578177789760213	up			Os07g0635500	58.2408550549777	-3.10003	0.587191651194295	-5.27941	1.29599283802509e-07	1.10659937341884e-05	down
Os03g0780800	21.8772	-1.92745	0.53997	-3.56954	0.000357604	0.0189928	down		Os10g0502400	50.1332769014658	2.78804508537995	0.698698010351244	3.99034353050236	6.59776635403499e-05	0.00578177789760213	up			Os06g0726300	53.1606779288279	-2.43248	0.461370539959504	-5.2723	1.34726638606213e-07	1.14587760768459e-05	down
Os06g0725700	21.0683	-1.92486	0.485801	-3.96223	7.43e-05	0.00686946	down		Os03g0187800	17.5810452706556	2.41410257800647	0.605332517526771	3.98806029431536	6.66157350190717e-05	0.00580921704846802	up			Os04g0538400	17.4805637292363	-4.11615	0.781169611013898	-5.26922	1.3700426053747e-07	1.16093350993954e-05	down
Os01g0914100	99.5449	-1.92221	0.621785	-3.09144	0.00199186	0.0499648	down		Os02g0712500	26.7296118926189	2.55998578701898	0.642309716292573	3.98559405545861	6.73115068510367e-05	0.005841397126097	up			Os01g0720400	132.126297692515	-2.4953	0.47451802627864	-5.2586	1.45158725320385e-07	1.22549316479893e-05	down
Os09g0518200	37.3971	-1.91418	0.599494	-3.19299	0.0014081	0.0408831	down		Os06g0133400	194.74376677479	3.61357399204109	0.908111057305659	3.97922034201683	6.91416382883352e-05	0.00597123221101724	up			Os03g0126800	113.276129674322	-2.40383	0.457208506843362	-5.25763	1.45921599612192e-07	1.22740451379682e-05	down
Os06g0537700	36.4372	-1.91317	0.373087	-5.12794	2.93e-07	0.000178414	down		Os04g0372700	41.5691791205725	3.98224843408548	1.00204094101719	3.97413745394776	7.0634764367876e-05	0.00607085424329096	up			Os04g0615200	147.149024450053	-1.96686	0.374240742448542	-5.25561	1.47536395485311e-07	1.23644146238404e-05	down
Os01g0839900	33.1282	-1.90347	0.411974	-4.62036	3.83e-06	0.00106322	down		Os04g0395800	5.22994577746811	5.93149500279947	1.49382590799635	3.97067353769176	7.16697302052582e-05	0.00610114174704476	up			Os03g0678800	297.725023997715	-3.71162	0.707032528409568	-5.24958	1.52448185350331e-07	1.26831346641099e-05	down
Os05g0587300	19.2271	-1.89525	0.545436	-3.47475	0.000511338	0.0226473	down		Os04g0435500	50.9032897209869	2.89796794990507	0.730402174211326	3.96763324675784	7.25899281231263e-05	0.00615019026093426	up			Os03g0194900	546.784785248927	-2.37992	0.454743529828823	-5.23354	1.66297170100286e-07	1.37851918649436e-05	down
Os07g0107100	17.6896	-1.89366	0.567518	-3.33674	0.000847677	0.0302005	down		Os02g0165100	65.796315973791	3.82836800944435	0.96573056464001	3.96421957595535	7.36364509984728e-05	0.00620942846462122	up			Os02g0584800	274.831956859242	-3.20859	0.613526852687593	-5.22975	1.69739267452741e-07	1.40197281590298e-05	down
Os07g0691300	25.9624	-1.88872	0.391385	-4.82572	1.39e-06	0.000521955	down		Os04g0586500	57.5618568530748	4.13814106899225	1.04426087980484	3.96274642574526	7.40924656293556e-05	0.0062185493335962	up			Os05g0524100	107.732456566554	-3.12545	0.597712058327782	-5.22902	1.70410987296478e-07	1.4024579058835e-05	down
Os10g0459300	16.0429	-1.88338	0.521865	-3.60895	0.000307443	0.0171204	down		Os07g0573900	309.913887878255	2.38767407241811	0.602705717491286	3.96159187332188	7.44517235576016e-05	0.00621950215906189	up			Os03g0767000	147.579961541652	-3.41214	0.652877984083348	-5.22631	1.72927570306945e-07	1.41806805772494e-05	down
Os06g0726800	13.6251	-1.8712	0.53394	-3.50451	0.000457455	0.0211043	down		Os04g0461600	22.3918566204885	4.09800401251791	1.04149435544592	3.93473473100421	8.32886344467899e-05	0.0068504508823332	up			Os05g0109825	94.1920622165495	-2.72825	0.522117280944806	-5.22536	1.73816976466756e-07	1.42027093020818e-05	down
Os10g0169200	169.524	-1.86766	0.562086	-3.32272	0.000891431	0.0310521	down		Os06g0729900	82.7841223967334	3.21886	0.818211819447054	3.93401832339735	8.35374107707466e-05	0.0068504508823332	up			Os03g0334200	24.0446482755125	-2.89028	0.553476018058635	-5.22204	1.76958889033902e-07	1.44079801502016e-05	down
Os04g0527000	42.15	-1.86487	0.443817	-4.20188	2.65e-05	0.00359508	down		Os01g0739200	135.687680198196	2.78857303356173	0.708491521319184	3.93593000007891	8.28751288782559e-05	0.0068504508823332	up			Os03g0107700	474.488756723071	-2.64283	0.507292427678629	-5.20967	1.89173912367084e-07	1.52936747033446e-05	down
Os10g0551800	49.8256	-1.86149	0.532081	-3.49852	0.000467851	0.0213967	down		Os08g0526100	42.9478860702506	2.6116687114297	0.663565491044108	3.93581153130836	8.29160265844787e-05	0.0068504508823332	up			Os10g0535600	24.2210127051819	-3.09449	0.59454959600064	-5.20476	1.94248472436497e-07	1.56486295805444e-05	down
Os02g0699500	24.8912	-1.86113	0.502878	-3.70095	0.000214791	0.0141073	down		Os05g0576600	47.863206947961	2.45063434222977	0.623911242545614	3.92785732186996	8.5706028667861e-05	0.00699619486070937	up			Os09g0522100	287.918576769316	-4.63288	0.891597975085415	-5.19615	2.03456560399394e-07	1.63329215627289e-05	down
Os01g0799500	14.306	-1.86089	0.5639	-3.30003	0.000966746	0.0324284	down		Os01g0667600	90.4722640147959	2.97534669727698	0.758305117360443	3.9236800981032	8.7206518001587e-05	0.00708632237415623	up			Os03g0773000	144.093542768446	-2.68499	0.51691129859879	-5.19429	2.05503795024114e-07	1.64395850571913e-05	down
Os03g0128300	17.3359	-1.85876	0.572356	-3.24756	0.00116397	0.0358313	down		Os05g0130300	42.7039838952836	3.60719742889787	0.920435208794063	3.91901286960106	8.89123675900711e-05	0.00719224613306652	up			Os01g0656400	14.2554137524385	-4.42366	0.852239128893359	-5.19063	2.09586196157483e-07	1.67077441877597e-05	down
Os07g0104100	29.3331	-1.85746	0.428809	-4.33168	1.48e-05	0.00242739	down		Os01g0699500	39.7281772350433	3.73416063148153	0.953359124719934	3.91684574538321	8.97151133311788e-05	0.00722449135595263	up			Os02g0618100	33.1440640839811	-2.57667	0.497559592674953	-5.17862	2.23538272372443e-07	1.76966509813464e-05	down
Os05g0372833	32.438	-1.85367	0.596858	-3.10571	0.00189821	0.0485356	down		Os05g0324700	50.2534564023844	3.72707000924332	0.952450525756587	3.91313764700029	9.11045679699105e-05	0.00727782896042572	up			Os02g0790500	62.1229495380547	-1.98291	0.383332279353449	-5.17282	2.30583479505929e-07	1.81914463021247e-05	down
Os05g0493500	18.6919	-1.84408	0.526021	-3.50571	0.000455388	0.0210654	down		Os02g0624300	116.428441202992	3.61812294952628	0.924861283745059	3.91207093768197	9.15080218638083e-05	0.00727782896042572	up			Os07g0647200	45.5271896202129	-2.94142	0.569001786468017	-5.16944	2.34801853521853e-07	1.84605897138367e-05	down
Os12g0106300	29.9826	-1.84315	0.556917	-3.30957	0.000934406	0.0319033	down		Os03g0734500	51.4037888728149	3.57352443587734	0.91351694730748	3.91183	9.15987870501642e-05	0.00727782896042572	up			Os02g0625300	172.608320189003	-1.64188	0.317729911209475	-5.16754	2.3720104957227e-07	1.8549031928824e-05	down
Os02g0628200	38.8921	-1.84244	0.468058	-3.93634	8.27e-05	0.00724981	down		Os03g0152000	109.650780193119	3.96291192085798	1.01565263400746	3.90183788055719	9.54650891215635e-05	0.00755145751427518	up			Os10g0490100	90.2489232853181	-2.18925	0.423676277260988	-5.16726	2.37548247525916e-07	1.8549031928824e-05	down
Os12g0132400	67.2059	-1.84243	0.485941	-3.79148	0.000149752	0.0109657	down		Os06g0164400	20.9289947051891	3.49702693950526	0.897926594566396	3.89455770735241	9.8378069987289e-05	0.00769552921575982	up			Os04g0476100	451.93655830067	-2.07946	0.40255424084145	-5.16567	2.39583928700957e-07	1.86443561386027e-05	down
Os03g0703100	23.0439	-1.83492	0.561802	-3.26614	0.00109025	0.0343607	down		Os08g0490000	104.643891119032	2.91909167815498	0.749252340134066	3.89600608739194	9.77919317673591e-05	0.00769552921575982	up			Os09g0400500	13.7449006181099	-4.36378	0.847223673549019	-5.15069	2.59534172806315e-07	2.01284147106294e-05	down
Os02g0769200	11.1048	-1.82963	0.578403	-3.16324	0.00156025	0.0433985	down		Os04g0406600	138.33888436925	1.72056284537529	0.441842251012655	3.89406590572076	9.85778480958214e-05	0.00769552921575982	up			Os02g0572600	201.068705890472	-2.50499	0.486627561895468	-5.14765	2.63772820110698e-07	2.03880349706509e-05	down
Os01g0191200	66.3735	-1.82869	0.368998	-4.95581	7.2e-07	0.000344296	down		Os08g0402001	16.136976646132	3.24293911643526	0.833609217332738	3.89023903407827	0.00010014552493223	0.00778391977918903	up			Os01g0172600	42.7728472398834	-2.51272	0.488363494831357	-5.14519	2.67245137007371e-07	2.05868737023288e-05	down
Os01g0243700	34.8753	-1.82604	0.542915	-3.3634	0.000769875	0.0289385	down		Os05g0470000	71.4218977915056	1.39742403606752	0.35953573473117	3.88674588108021	0.000101597012697325	0.00786255322939429	up			Os03g0183200	124.901923339475	-2.37352	0.461408758137478	-5.14407	2.68845793241187e-07	2.06406808844467e-05	down
Os02g0714600	359.643	-1.82597	0.513128	-3.5585	0.00037298	0.0195149	down		Os06g0239100	45.7974946633805	3.57828009274708	0.922681428650738	3.87813169490112	0.000105261734283945	0.00807624044546818	up			Os05g0476700	263.192053490778	-3.42492	0.665988785691275	-5.14262	2.70940032102974e-07	2.07318963026219e-05	down
Os07g0570575	17.642	-1.82491	0.565604	-3.22649	0.0012532	0.0376353	down		Os09g0571200	152.69737574004	2.08085260031804	0.536481697307467	3.87870194036734	0.000105015330270081	0.00807624044546818	up			Os07g0587500	86.3069917368032	-2.69661	0.524783577084459	-5.13852	2.76914411391031e-07	2.10482552100179e-05	down
Os01g0195400	138.412	-1.81933	0.507912	-3.58197	0.000341014	0.0184534	down		Os04g0372775	51.1337250498875	3.73866300331081	0.965733224716152	3.8713206790723	0.000108247274708554	0.0082374403750764	up			Os09g0542900	79.1644384765274	-3.05939	0.595339521087932	-5.1389	2.76352961275011e-07	2.10482552100179e-05	down
Os02g0528100	11.7708	-1.81924	0.553132	-3.28898	0.0010055	0.0330836	down		Os06g0215900	72.8398132366327	3.01372572313619	0.778491596316677	3.87123732278577	0.000108284303190857	0.0082374403750764	up			Os02g0654600	24.4042493557882	-2.91056	0.567483121162524	-5.12889	2.91450881892272e-07	2.2079816976203e-05	down
Os02g0699466	60.8566	-1.80801	0.433966	-4.16625	3.1e-05	0.00399652	down		Os01g0214500	11.6669395788465	2.40070410145613	0.622378734755154	3.85730419018987	0.000114644453592944	0.00868431735966552	up			Os02g0193300	45.6967385261396	-3.65152	0.712135647804866	-5.12756	2.93527254570327e-07	2.21637295620941e-05	down
Os01g0294700	230.433	-1.8064	0.525833	-3.4353	0.0005919	0.0244842	down		Os06g0652200	22.2645886803435	3.59517803546077	0.932329552728708	3.85612364741473	0.000115199234457371	0.00868568622697638	up			Os03g0292100	264.142153635448	-2.96689	0.578913522290613	-5.12493	2.97649276361954e-07	2.24010453746222e-05	down
Os11g0704600	89.8675	-1.79809	0.472396	-3.80632	0.00014105	0.010553	down		Os02g0179200	15.1572083667006	2.06327964657606	0.535193692817266	3.8552017227911	0.000115634240757419	0.00868568622697638	up			Os05g0128200	919.963049279359	-2.36359	0.461797417721723	-5.11824	3.08394881031021e-07	2.31336606003565e-05	down
Os01g0957100	11.6422	-1.79476	0.568152	-3.15893	0.00158347	0.0437231	down		Os11g0195500	67.8598852728126	2.23505216707967	0.580634147969755	3.84932952168719	0.000118441582784108	0.00885933127795604	up			Os01g0739500	155.156947535073	-2.46181	0.481764310478537	-5.10998	3.22186796728916e-07	2.40892539946434e-05	down
Os02g0529700	56.6333	-1.79371	0.394414	-4.54778	5.42e-06	0.00127797	down		Os03g0302200	189.352670380622	3.5736824750105	0.929040045328105	3.8466398655059	0.000119748783978535	0.00891978754660112	up			Os05g0324700	36.386109716997	-2.42029	0.474640113486013	-5.0992	3.41087275155072e-07	2.52548083115628e-05	down
Os03g0146100	757.388	-1.79214	0.46354	-3.86621	0.00011054	0.0087658	down		Os01g0793800	15.8197200203312	4.00865645571083	1.04429683695092	3.83861782768114	0.000123728836809762	0.00917801002343615	up			Os01g0865700	15.5818652935511	-3.30356	0.647959460887785	-5.0984	3.42535333108203e-07	2.52650459699267e-05	down
Os03g0116400	67.388	-1.79148	0.406884	-4.40293	1.07e-05	0.00191436	down		Os02g0324700	170.837957736748	2.56622067010157	0.668876561563084	3.83661323713395	0.000124742691469682	0.00921497973307231	up			Os07g0561800	26.5600457336768	-2.64578	0.519449399056396	-5.09343	3.51639083252532e-07	2.57857390568419e-05	down
Os03g0138500	11.5968	-1.79145	0.565341	-3.16879	0.00153073	0.0429702	down		EPlORYSAT000373811	11.0802134267294	3.73127718130305	0.973484107340674	3.83291021719502	0.000126636181477521	0.00927817629620345	up			Os10g0580900	83.2940702604759	-2.10275	0.41313624257123	-5.08972	3.58600370882058e-07	2.62121977169668e-05	down
Os08g0118100	18.8452	-1.78775	0.508738	-3.51409	0.000441263	0.0205779	down		EPlORYSAT000373852	11.0802134267294	3.73127718130305	0.973484107340674	3.83291021719502	0.000126636181477521	0.00927817629620345	up			Os02g0711400	32.1959112361176	-2.58108	0.507222628077907	-5.08866	3.60605071463965e-07	2.62747879937072e-05	down
Os05g0332300	14.464	-1.78627	0.520083	-3.43458	0.000593479	0.0244906	down		Os11g0116600	9.24598832002187	4.24184960036592	1.10777445584638	3.82916357926397	0.000128579523055192	0.00938210666799045	up			Os01g0138800	17.7897572346219	-3.51273	0.691639103628529	-5.07885	3.79718397660008e-07	2.75796102224232e-05	down
Os01g0805900	211.679	-1.78413	0.442066	-4.03589	5.44e-05	0.00547398	down		Os04g0418500	52.0860064645907	2.11990957802589	0.553864338635422	3.82748884546133	0.00012945724884796	0.00940775299859746	up			Os04g0685700	176.211561235912	-3.09464	0.610406975675796	-5.0698	3.9822897116478e-07	2.8832533643288e-05	down
Os10g0377150	60.2425	-1.77239	0.538534	-3.29114	0.000997818	0.0330201	down		Os08g0540400	12.3683088055846	6.19715888512214	1.6202010885929	3.82493193514899	0.000130808220785114	0.00946581697620124	up			Os12g0547600	55.7405902607135	-1.92689	0.380285323939693	-5.06695	4.04240232333235e-07	2.91754330459057e-05	down
Os01g0757400	27.2193	-1.7647	0.566371	-3.1158	0.00183446	0.0475881	down		Os04g0592600	147.270603413782	2.45638437129862	0.642382770544828	3.82386403236698	0.000131376382786646	0.00946581697620124	up			Os05g0447700	114.633020994991	-2.70065	0.533226969296852	-5.06472	4.08998810470555e-07	2.9426049637597e-05	down
Os06g0506200	21.5008	-1.76228	0.528702	-3.33322	0.000858472	0.0303338	down		Os02g0721700	117.796303308137	1.90097254266627	0.49724797637103	3.82298698637203	0.000131844740564642	0.00946581697620124	up			Os01g0975300	2053.77797549067	-2.18378	0.432177972511852	-5.05297	4.34994603359799e-07	3.11982493111876e-05	down
Os04g0631200	12.0974	-1.75817	0.541082	-3.24936	0.00115665	0.0357336	down		Os12g0154900	9.26730359426215	5.77509117267175	1.51119587114511	3.82153715672587	0.00013262242652256	0.00948356447577522	up			Os05g0516700	70.675286075352	-2.64105	0.522746221128894	-5.05226	4.36608108354824e-07	3.12161153470313e-05	down
Os07g0576500	12.8344	-1.75774	0.509359	-3.45088	0.000558768	0.0238937	down		Os03g0272900	38.5009136694484	3.77909216706191	0.989618372808638	3.81873686958384	0.000134136747185021	0.00955363597381121	up			Os01g0972000	172.298207858863	-3.51495	0.696788179757187	-5.0445	4.54715062677067e-07	3.24094265389054e-05	down
Os05g0114000	39.1084	-1.75544	0.415369	-4.22621	2.38e-05	0.00332489	down		Os04g0572400	21.7791474173496	4.7674088311996	1.24913713102867	3.81656161903828	0.000135324291504114	0.00959996967944066	up			Os10g0525800	207.005664977448	-2.56181	0.508812829950949	-5.03487	4.78168584637385e-07	3.37087231248915e-05	down
Os04g0505200	38.5287	-1.75395	0.534705	-3.28021	0.00103729	0.0336786	down		Os01g0188400	180.477947358325	1.85615214096752	0.486915265973594	3.81206396816522	0.000137811197920178	0.00973775013920563	up			Os03g0180800	55.3966619039398	-3.33643	0.662565794616121	-5.03562	4.76293998423785e-07	3.37087231248915e-05	down
Os04g0496300	53.3556	-1.75239	0.392192	-4.4682	7.89e-06	0.00158559	down		Os08g0473900	15.0136872605612	4.53588740847277	1.19058786639819	3.80978803538028	0.000139085983935295	0.00978913438902076	up			Os08g0504700	698.699265655813	-2.02506	0.402372306482711	-5.0328	4.83359774057443e-07	3.39226634069332e-05	down
Os03g0128000	88.3687	-1.75239	0.42576	-4.11591	3.86e-05	0.00430932	down		Os11g0213700	64.429723837446	3.04748256886165	0.801878471230823	3.80042946431021	0.000144445530793445	0.0100476760855814	up			Os04g0580300	49.6936329689668	-2.03924	0.405472109577517	-5.0293	4.92275111176764e-07	3.43376898433329e-05	down
Os04g0526800	22.7074	-1.75203	0.481968	-3.63515	0.000277822	0.0162689	down		Os03g0122300	173.427714462868	2.56974520755798	0.675869049900488	3.8021347595904	0.000143454657896946	0.0100476760855814	up			Os02g0756800	72.6730566376317	-2.29061	0.455642470311158	-5.02721	4.97660229909588e-07	3.46078066872385e-05	down
Os07g0112700	123.132	-1.7465	0.487718	-3.58097	0.000342326	0.0184663	down		Os03g0140700	38.6230626968895	2.47663609116692	0.65214135285962	3.79769827554554	0.000146045944106963	0.0101196253596906	up			Os02g0748300	77.9552618766136	-1.70486	0.339528555792086	-5.02126	5.13346909548807e-07	3.55904967986884e-05	down
Os06g0718400	42.6425	-1.74298	0.562863	-3.09663	0.00195736	0.0495327	down		Os07g0225300	86.8404553355775	3.2389621755717	0.854262899641131	3.79153	0.000149722930862897	0.0103343507144247	up			Os03g0656500	65.8877710083775	-2.75434	0.549022720546931	-5.01681	5.25365559512967e-07	3.63137118915323e-05	down
Os01g0756900	51.6491	-1.74059	0.438002	-3.97393	7.07e-05	0.00657591	down		Os02g0314600	54.7290662820782	2.97396346325255	0.784631608870907	3.79026721537782	0.000150485306424952	0.0103470223959956	up			Os01g0699100	22.8535215185974	-2.71273	0.541061771212779	-5.01371	5.33893202266323e-07	3.66815092331868e-05	down
Os07g0119400	33.1983	-1.73975	0.425127	-4.09231	4.27e-05	0.00456488	down		Os03g0733200	67.1737076909364	3.00782703058757	0.794006284611167	3.78816526881841	0.000151763886785618	0.0103949540385689	up			Os01g0850800	34.4353432282735	-3.0085	0.603163072644583	-4.98787	6.10497542281954e-07	4.16942485667726e-05	down
Os03g0736500	35.8361	-1.72897	0.439454	-3.93436	8.34e-05	0.00724981	down		Os12g0114000	53.3225982755233	4.03129121442727	1.06548967686336	3.78351034455331	0.000154631894622649	0.0104710393188223	up			Os01g0803200	431.526265619856	-1.94518	0.390032195158879	-4.98724	6.1249051731867e-07	4.1705864719446e-05	down
Os01g0805600	20.3125	-1.72586	0.501226	-3.44327	0.000574722	0.0242523	down		Os03g0770800	37.9313068680981	2.27111471131562	0.600154461806619	3.7842169905377	0.000154193253369779	0.0104710393188223	up			Os03g0723800	55.2509301560242	-3.04755	0.611188388414735	-4.98627	6.15566779917891e-07	4.17909565511615e-05	down
Os10g0512800	23.136	-1.72521	0.427274	-4.03773	5.4e-05	0.00547398	down		Os12g0159000	97.1190653686016	1.85337534467974	0.489700287160016	3.7847136162167	0.00015388568056327	0.0104710393188223	up			Os03g0281000	115.756849874721	-1.75767	0.35348493181613	-4.9724	6.61295788162923e-07	4.4499371580528e-05	down
Os04g0576900	20.981	-1.72302	0.519832	-3.31458	0.000917811	0.0315243	down		Os10g0499400	165.486384845065	3.6140696911545	0.956424730223352	3.77872881884862	0.000157630968784447	0.0106338446375832	up			Os06g0550800	68.0623284199823	-2.29345	0.461879635911362	-4.96547	6.85354004953525e-07	4.59830330772191e-05	down
Os05g0345100	13.2677	-1.72208	0.546692	-3.15	0.00163268	0.0441055	down		Os04g0540900	27.4381474459587	3.05853659004688	0.811008278871613	3.77127665614257	0.000162414485735029	0.0109153524867861	up			Os12g0162100	310.961993091411	-2.28204	0.46337067532541	-4.92486	8.44196226466437e-07	5.59461104083504e-05	down
Os01g0834125	9.77737	-1.72203	0.553455	-3.11143	0.00186186	0.0479433	down		Os06g0256300	54.3500613657297	2.13851185191961	0.567401818356388	3.76895487947908	0.000163932515275282	0.0109351551327471	up			Os01g0955100	176.250108328979	-3.37115	0.684576444520232	-4.92443	8.46075186908922e-07	5.59461104083504e-05	down
Os01g0191800	14.6398	-1.7158	0.538137	-3.1884	0.00143063	0.0413058	down		Os12g0181600	169.011526746284	3.7201496422285	0.987399048875049	3.76762530454824	0.000164807821992664	0.0109526744749549	up			Os02g0674233	20.1963	-3.25395	0.661444623473203	-4.91945	8.67867424447993e-07	5.70572954136369e-05	down
Os01g0598600	36.2056	-1.70798	0.507581	-3.36493	0.000765623	0.0289385	down		Os10g0521900	55.1120005630539	3.30201644321575	0.877217650671561	3.76419288951592	0.000167087875334547	0.0110630738790952	up			Os02g0265200	26.9142732001504	-2.59534	0.527731132754448	-4.91792	8.74693979338766e-07	5.73413282329273e-05	down
Os01g0180000	52.4665	-1.69799	0.481585	-3.52585	0.00042213	0.0202905	down		Os05g0162800	10.5034719312429	6.94280989400429	1.84507762793898	3.76288227057398	0.000167966284135232	0.011080196536847	up			Os03g0764100	1005.79137544425	-3.3749	0.686326249856847	-4.91734	8.77288194377481e-07	5.73470759976068e-05	down
Os06g0671800	19.9927	-1.69783	0.491181	-3.45663	0.000546966	0.0237334	down		Os03g0764100	399.98146772206	3.02630681005659	0.804591189989925	3.76129747343429	0.000169034256230173	0.0111096522008338	up			Os12g0478400	15.6129190327839	-3.9382	0.801411272158143	-4.91408	8.91995674499159e-07	5.81423619283939e-05	down
Os02g0548700	52.2244	-1.69305	0.468021	-3.61747	0.000297501	0.0169517	down		Os01g0138800	15.1024678683176	3.93226343244306	1.04590989382082	3.75965793580755	0.00017014583729201	0.011141747740913	up			Os02g0532900	40.2311307735498	-3.05249	0.624934476908723	-4.8845	1.03693028065226e-06	6.68279658902621e-05	down
Os03g0385400	55.8757	-1.69203	0.530493	-3.18955	0.00142494	0.0412108	down		Os04g0450100	134.481561040816	2.43343303337036	0.64751134178797	3.75813190646349	0.000171186636459458	0.0111689908758603	up			Os01g0885900	7.07496172211046	-6.33373	1.2990022407276	-4.87584	1.0834659721813e-06	6.96309493751008e-05	down
Os03g0717000	18.5318	-1.68876	0.468913	-3.60144	0.000316463	0.0175103	down		Os12g0154700	13.6931111235255	4.83208829825345	1.28640394903764	3.75627601413098	0.00017246048240923	0.0112111856146538	up			Os01g0498300	28.8468631924415	-3.93422	0.808293513644229	-4.86732	1.13124098315678e-06	7.21372721380181e-05	down
Os03g0259100	172.301	-1.68791	0.523327	-3.22535	0.00125817	0.0376724	down		Os02g0736900	13.7826423921019	3.79359816628657	1.01340423724526	3.74342047019532	0.000181532077366217	0.0116735573635823	up			Os08g0454000	12.3657306135214	-4.2041	0.863762634151455	-4.8672	1.13192362854795e-06	7.21372721380181e-05	down
Os01g0110200	133.373	-1.68741	0.476999	-3.53755	0.000403852	0.0199691	down		Os02g0567200	43.1137268794099	2.84908707840266	0.760995440867552	3.74389506874658	0.000181189346123032	0.0116735573635823	up			Os09g0364400	15.7005778737998	-2.99728	0.615987704487198	-4.86581	1.13989953770847e-06	7.24437820089779e-05	down
Os09g0426000	19.2154	-1.68319	0.533481	-3.1551	0.0016044	0.0439305	down		Os01g0839100	39.0626048557902	4.32861678477481	1.15660705208927	3.7425128758775	0.000182189194381021	0.0116738216055538	up			Os02g0327000	182.426505092337	-1.58127	0.326067458772671	-4.84951	1.23769411782507e-06	7.82243196732593e-05	down
Os01g0644600	50.595	-1.67798	0.380644	-4.40828	1.04e-05	0.00188734	down		Os07g0561800	18.7724866509023	2.82662029462522	0.75570918712123	3.74035454748518	0.000183760862213977	0.0117324747635688	up			Os10g0521900	104.250117161924	-2.97463	0.613549274882148	-4.84824	1.245644775011e-06	7.85099361087513e-05	down
Os09g0538500	20.4821	-1.67637	0.512793	-3.2691	0.0010789	0.0342541	down		Os07g0194800	21.7310261526743	2.20492897862624	0.589788793246873	3.73850606161535	0.000185117030285961	0.0117770005353101	up			Os06g0210900	16.039627599248	-2.89073	0.596580826759348	-4.84549	1.26299324904437e-06	7.93846773211161e-05	down
Os03g0767600	13.6265	-1.67484	0.533148	-3.14142	0.0016813	0.0449768	down		Os05g0343400	317.518719058754	2.26727128751475	0.608368428601674	3.72680629191432	0.000193921379055738	0.0122933776360973	up			Os03g0233000	17.240552714375	-3.14839	0.650181699060164	-4.84232	1.28330637344288e-06	8.04404562136975e-05	down
Os06g0104300	19.0137	-1.66757	0.461802	-3.611	0.000305014	0.0171029	down		Os09g0565300	100.945563049291	3.20035012018639	0.860962230283489	3.7171783007631	0.000201460268209563	0.0126368604027451	up			Os01g0183850	34.8056024569216	-2.763	0.570931730361618	-4.83946	1.30192001603545e-06	8.13842296362709e-05	down
Os03g0301800	21.6773	-1.66621	0.424381	-3.92621	8.63e-05	0.00746226	down		Os08g0189700	13.8998889699445	2.10364083986902	0.565919048524005	3.71721157885673	0.000201433743038114	0.0126368604027451	up			Os03g0196600	43.8653793619329	-3.3852	0.699778782489505	-4.83753	1.31459656106582e-06	8.19527376583782e-05	down
Os01g0726100	46.9649	-1.66594	0.4879	-3.41451	0.000638969	0.0255706	down		Os01g0628700	110.947457013754	2.46696968064556	0.664109716688391	3.71470198169544	0.000203443315789163	0.0127048454417822	up			Os01g0823900	79.8928075187679	-2.07086	0.42817309805834	-4.83651	1.32136260583525e-06	8.21506930948495e-05	down
Os03g0287800	48.2385	-1.66488	0.479233	-3.47405	0.000512671	0.0226473	down		Os07g0615200	783.014104482209	1.07636015334256	0.289807373359379	3.71405372080648	0.000203965466341751	0.0127048454417822	up			Os02g0781300	8.11358434192284	-6.53144	1.35216680927073	-4.83035	1.36293205779612e-06	8.42770879738312e-05	down
Os02g0732200	14.8831	-1.65886	0.479729	-3.4579	0.000544395	0.0237163	down		Os06g0133500	55.0193484928792	4.62493957863968	1.24652100872299	3.71027808298052	0.000207031709253248	0.0128510620358344	up			Os02g0673700	65.8077611072617	-1.76768	0.366254945051467	-4.82637	1.39047039324432e-06	8.57481728491558e-05	down
Os02g0258200	65.6433	-1.65816	0.426149	-3.89103	9.98e-05	0.00812691	down		Os02g0743200	35.4186562135353	2.03207666937281	0.549204573039224	3.70003595951063	0.000215568919205711	0.0133346905489291	up			Os03g0402800	214.641269034806	-2.20573	0.457455050856029	-4.82174	1.42309749372399e-06	8.75243213949226e-05	down
Os01g0914000	19.4942	-1.65257	0.458014	-3.60812	0.000308422	0.0171204	down		Os06g0725100	17.1751011094902	3.68608967184041	0.997384134095507	3.69575727729337	0.00021923234589446	0.0135145401639837	up			Os05g0197300	18.4412414130387	-3.11406	0.646695769972709	-4.81534	1.46948543294354e-06	9.01350059525879e-05	down
Os04g0669800	95.1632	-1.65026	0.392793	-4.20135	2.65e-05	0.00359508	down		Os04g0571600	63.1392171124608	4.61895276533406	1.25048685657888	3.69372356137412	0.000220994042535396	0.0135641182041614	up			Os03g0322200	37.831745604858	-2.02203	0.420606494555511	-4.80741	1.52895739423075e-06	9.22981958380087e-05	down
Os04g0390100	31.6689	-1.64684	0.51713	-3.18457	0.00144971	0.0416388	down		Os06g0683400	360.688953759223	3.25566540443243	0.881558267883812	3.69308022287362	0.000221554092723339	0.0135641182041614	up			Os09g0385700	47.2384511283221	-2.85308	0.594450195607736	-4.79953	1.59038858709331e-06	9.55026259425401e-05	down
Os08g0490600	26.1922	-1.64682	0.477115	-3.45162	0.000557238	0.0238937	down		Os02g0581200	51.7610492646917	1.57752690247973	0.427721009618893	3.68821467031824	0.00022583308432547	0.0137789011893735	up			Os02g0548700	112.271420574562	-1.79286	0.373719743235704	-4.79734	1.60785830511806e-06	9.60474938976401e-05	down
Os02g0699433	30.9405	-1.64517	0.473608	-3.47369	0.000513348	0.0226473	down		Os06g0645600	22.235268096236	3.20972855025737	0.870585980885755	3.68685990899108	0.000227038259048689	0.0138053161803177	up			Os03g0797300	13.912417753297	-4.38234	0.914873422503305	-4.79011	1.66690534105813e-06	9.93154356720547e-05	down
Os05g0541750	65.6729	-1.64374	0.495327	-3.3185	0.000905021	0.0313195	down		Os12g0556200	102.838606890914	2.77222873434861	0.752555606955658	3.68375268050053	0.00022982523999799	0.0138803574846083	up			Os02g0539200	13.2534063224838	-5.34641	1.11697168231992	-4.78652	1.6969887801215e-06	0.000100762880719772	down
Os01g0769700	21.4973	-1.64334	0.493272	-3.33152	0.000863735	0.0304573	down		Os05g0135800	205.779721568379	1.4609786302232	0.39673922986823	3.6824657614737	0.000230988898632509	0.0139036651207184	up			Os09g0452900	27.7985333098328	-2.51068	0.525026630027008	-4.782	1.73563409291621e-06	0.000102608714242455	down
Os05g0557100	20.8126	-1.64083	0.507947	-3.23032	0.00123651	0.0372642	down		Os04g0639000	6.19052080222916	3.63078616336528	0.986899012521506	3.67898449314353	0.000234164503809819	0.0139538627820271	up			Os03g0124200	33.0917201059301	-2.06847	0.432757685761313	-4.77974	1.75519173967189e-06	0.000103266733222164	down
Os08g0512600	40.1882	-1.64009	0.399698	-4.10333	4.07e-05	0.00446982	down		Os03g0413100	65.5495483262721	2.21831982747267	0.602751025926027	3.6803252621007	0.000232936637255853	0.0139538627820271	up			Os09g0468300	45.3664980750988	-2.12602	0.444803790341214	-4.77967	1.75579174017317e-06	0.000103266733222164	down
Os02g0175400	23.3827	-1.63536	0.49203	-3.32371	0.000888297	0.0310057	down		Os09g0401300	148.773622709469	2.08866255775399	0.567648356666289	3.6795007564549	0.000233690996264275	0.0139538627820271	up			Os05g0545400	101.690302504338	-3.48196	0.729885363598364	-4.77056	1.83717963648506e-06	0.00010777649462344	down
Os01g0962600	87.5191	-1.63421	0.379769	-4.30316	1.68e-05	0.00261882	down		Os06g0202900	63.9993951839391	2.61865957868392	0.712111920631879	3.67731462262323	0.000235702252392768	0.013998834438623	up			Os09g0447300	119.28111948617	-2.34939	0.493129986342104	-4.76424	1.89562146191429e-06	0.000110637559763105	down
Os02g0302700	27.386	-1.63352	0.420407	-3.88557	0.000102091	0.00820924	down		Os06g0111800	78.9730747185164	1.86328313360534	0.507753054322924	3.66966405763916	0.00024286942994931	0.0143767443682246	up			Os01g0841000	117.539511398321	-1.87126	0.392943669240479	-4.76216	1.91532175623191e-06	0.000111502917203129	down
Os10g0529300	14.6669	-1.63213	0.475056	-3.43566	0.000591104	0.0244842	down		Os02g0756800	86.9936238832254	3.84178711387143	1.04805938988987	3.66561966901048	0.000246740397118905	0.0145154461038751	up			Os03g0290300	76.3963228447631	-2.62165	0.551261072325819	-4.75573	1.97730685837511e-06	0.000114239403062536	down
Os07g0590700	313.217	-1.62891	0.429837	-3.7896	0.000150889	0.0110021	down		Os08g0138100	9.83645187459053	4.33273011488546	1.18340536591277	3.66123919975941	0.000250998280169017	0.0146637132502664	up			Os03g0318400	18.7468799492657	-2.66828	0.561507063876587	-4.75201	2.01408959755442e-06	0.000116071425446971	down
Os03g0817800	72.0373	-1.62762	0.442948	-3.67451	0.000238305	0.0149677	down		Os01g0797600	96.4688222309763	2.43311474382504	0.66524812841106	3.65745447437262	0.000254732485435579	0.0147852358510774	up			Os01g0186900	1135.96674717598	-4.10322	0.864018504422209	-4.749	2.04426908345551e-06	0.000117514654171806	down
Os05g0533800	31.9412	-1.62652	0.49692	-3.27321	0.00106332	0.0340737	down		Os01g0905300	52.3506792708276	3.21137895493766	0.879585430658252	3.65101426536178	0.000261206729505835	0.0151119504963619	up			Os01g0612900	45.9750316338319	-2.05879	0.434152169712356	-4.7421	2.11514847767224e-06	0.000121284416091888	down
Os03g0141200	16.5355	-1.61393	0.516921	-3.1222	0.00179506	0.046873	down		Os03g0126800	187.157665064453	3.17054970154226	0.868683834313372	3.64983	0.000262412294928178	0.0151327245046162	up			Os07g0280200	33.8464169062993	-2.44688	0.516762358905477	-4.73503	2.19027233452576e-06	0.000125005616898799	down
Os01g0140100	18.4811	-1.61238	0.501177	-3.21718	0.00129458	0.0384089	down		Os02g0703600	202.492769902137	3.20826705984584	0.881138809238626	3.64104613961793	0.000271532464070446	0.015558288013421	up			Os03g0183500	42.0458826684322	-4.26631	0.901024162638078	-4.73496	2.19097217432661e-06	0.000125005616898799	down
Os06g0505700	16.4553	-1.61174	0.509548	-3.16308	0.00156112	0.0433985	down		Os03g0673400	54.6636613229689	2.84781064550692	0.782048625301863	3.64147516327095	0.000271080281277555	0.015558288013421	up			Os09g0425900	360.310035532811	-2.58922	0.547057787768611	-4.733	2.21229358520845e-06	0.000125908121731304	down
Os02g0700100	49.3837	-1.60635	0.439179	-3.65762	0.000254566	0.0154974	down		gene-cox3	7.58837934717751	5.47675681308918	1.50531088752264	3.63828951114712	0.000274454805717983	0.0156754906128447	up			Os02g0109200	23.9852216701058	-2.40194	0.507770882849474	-4.73037	2.24116172369362e-06	0.000127234588278874	down
Os04g0619800	59.8639	-1.60199	0.431978	-3.70851	0.000208484	0.0139054	down		Os03g0762500	38.1804397866446	2.75527792505789	0.761486566197811	3.61828828946426	0.000296557949783048	0.0168839696441769	up			Os04g0631600	27.0140931978608	-2.16177	0.457157628824411	-4.72872	2.25942398032107e-06	0.000127637929001891	down
Os06g0675200	27.5436	-1.59928	0.479156	-3.3377	0.000844736	0.0301581	down		Os10g0542400	19.3965962011571	3.2406954626105	0.896229131931204	3.61592292322323	0.000299279422376037	0.0169848197898934	up			Os12g0164450	60.4488753805927	-2.34488	0.495877255140255	-4.72876	2.25895149462882e-06	0.000127637929001891	down
Os12g0510900	39.904	-1.59641	0.33371	-4.78382	1.72e-06	0.000591927	down		Os01g0631200	175.232552957382	4.32388001708896	1.19907042910112	3.60602672883055	0.000310921125336023	0.0172720342825631	up			Os08g0525050	13.9896	-2.96622	0.627566964533338	-4.72655	2.28370115890464e-06	0.000128691622696008	down
Os04g0642000	43.8456	-1.594	0.480646	-3.31638	0.000911923	0.0314476	down		Os12g0443000	9.55259765120573	4.29812539029717	1.19164152402228	3.60689461020898	0.00030988344810014	0.0172720342825631	up			Os08g0110400	153.280012419374	-2.38725	0.505708063984844	-4.72061	2.35133528436323e-06	0.000132177395506011	down
Os02g0192500	111.947	-1.58918	0.488457	-3.25346	0.00114007	0.0354122	down		Os03g0301200	78.6250418523242	3.17023562905805	0.879186327242119	3.60587458065076	0.000311103375229922	0.0172720342825631	up			Os01g0833400	64.2721938957365	-1.94628	0.412986098980192	-4.71269	2.44469258536423e-06	0.000137088533481736	down
Os04g0541100	24.0566	-1.58565	0.431742	-3.67268	0.000240018	0.015019	down		Os04g0684900	137.242822490887	3.08950420793514	0.856336896220912	3.60781395916652	0.000308787771176383	0.0172720342825631	up			Os05g0112101	14.8421819157876	-2.75933	0.585904176250796	-4.70953	2.48290494238425e-06	0.000138890909967749	down
Os02g0538700	284.164	-1.58407	0.501067	-3.1614	0.00157015	0.0435791	down		Os10g0141200	21.7138822549296	2.67567248031073	0.741946178516491	3.60628918617883	0.000310606977107575	0.0172720342825631	up			Os02g0300700	100.086046342956	-1.85795	0.394749652427625	-4.70666	2.51802782980187e-06	0.000140170215858971	down
Os03g0563600	54.63	-1.58017	0.464348	-3.40298	0.000666545	0.0263071	down		Os04g0674000	159.883244474296	2.37846917070669	0.659375856235558	3.60715235205245	0.000309575905615182	0.0172720342825631	up			Os04g0684900	453.932578316628	-3.38913	0.720040463992416	-4.70687	2.51554805467375e-06	0.000140170215858971	down
Os02g0258250	72.0835	-1.57872	0.402603	-3.92129	8.81e-05	0.0075254	down		Os01g0656400	15.6450892969844	4.26093562875876	1.18272671260015	3.60263751834215	0.000315004654627521	0.0174344836246941	up			Os02g0791500	276.521576902172	-2.33717	0.496800833056917	-4.70444	2.54566463950988e-06	0.000141277816585699	down
Os12g0601300	46.6449	-1.57764	0.456528	-3.45573	0.0005488	0.0237334	down		Os02g0270200	6.80314695025749	6.31482799495911	1.75433384744036	3.59955888907501	0.000318757442404727	0.0175151344322651	up			Os09g0489500	52.5698304678666	-2.44878	0.520566616872798	-4.70407	2.55027484810935e-06	0.000141277816585699	down
Os01g0607900	35.5324	-1.57049	0.38012	-4.13155	3.6e-05	0.00416131	down		Os02g0713250	12.6702686490832	4.72489721378127	1.31228032541492	3.6005243104497	0.000317576132377116	0.0175151344322651	up			Os11g0545300	26.3369025911688	-2.23616	0.475838002027773	-4.69942	2.6089584040043e-06	0.000144179611896653	down
Os07g0634600	36.8241	-1.56834	0.414521	-3.78351	0.000154635	0.0111337	down		Os12g0582700	122.155630583921	2.62902592462666	0.730532556616958	3.59877995965229	0.000319713553770654	0.0175151344322651	up			Os01g0793900	130.807797021103	-2.68386	0.571396870195231	-4.69702	2.63983379342592e-06	0.000145534355083835	down
Os03g0209500	14.1509	-1.56373	0.475062	-3.29163	0.000996085	0.0330201	down		Os05g0503500	50.5747015824835	2.19367961915032	0.609653910655177	3.59823759154245	0.000320380878187094	0.0175151344322651	up			Os04g0450100	147.774814810072	-2.3677	0.504428740743811	-4.69382	2.68153861391605e-06	0.000147478177759099	down
Os08g0237000	418.017	-1.56291	0.333834	-4.6817	2.84e-06	0.000889048	down		Os07g0566150	64.3772936840603	3.54428426334166	0.985819926207669	3.59526539190185	0.000324061051959424	0.0176623153228007	up			Os06g0215100	43.5674399475857	-3.30223	0.704161562607067	-4.68959	2.73758925886165e-06	0.000149840441754774	down
Os05g0510800	37.3441	-1.56211	0.495638	-3.15171	0.00162316	0.0440558	down		Os07g0569100	332.963067974013	2.0527022804702	0.571125241684693	3.59413685589379	0.000325468738630988	0.0176851204878607	up			Os03g0235000	80.1441253932567	-2.30417	0.492817985250139	-4.6755	2.93237840814802e-06	0.000159737822857187	down
Os04g0656800	32.0969	-1.55749	0.451201	-3.45187	0.000556725	0.0238937	down		Os04g0584600	245.560853175915	1.76508874475379	0.491225164922962	3.59323762460461	0.000326594495220517	0.0176925145183551	up			Os01g0623500	34.0206746647191	-1.91329	0.409870404144383	-4.66805	3.04078597401494e-06	0.000164468421511791	down
Os06g0199400	37.1479	-1.55531	0.372848	-4.17145	3.03e-05	0.00394575	down		Os05g0368100	11.0597432075088	6.03650716654666	1.68168894609395	3.58955036278714	0.000331248831811846	0.0178365523081336	up			Os06g0603300	72.712400894272	-3.08717	0.662904499925197	-4.65703	3.20797115995728e-06	0.000173101821152506	down
Os12g0571700	28.8768	-1.55488	0.467091	-3.32886	0.000872019	0.0306865	down		Os01g0705750	11.1898522994095	3.46094470664356	0.964064392334127	3.58995180629393	0.00033073910526474	0.0178365523081336	up			Os01g0758900	39.4618782542754	-1.87843	0.403674335690842	-4.65333	3.26614733442599e-06	0.00017582631732784	down
Os05g0137200	20.4433	-1.54832	0.438069	-3.53441	0.000408685	0.0199691	down		Os08g0454000	4.38696824525198	5.67422419485764	1.58361415670193	3.58308504053469	0.000339559999487727	0.0181829357880496	up			Os02g0165100	36.0175537425427	-2.82595	0.607543018803588	-4.65143	3.29638050200008e-06	0.000177037299308122	down
Os06g0486800	118.631	-1.54534	0.382601	-4.03904	5.37e-05	0.00547398	down		Os06g0319133	47.2649	1.54473057231719	0.431131892629908	3.58296521023838	0.000339715866935647	0.0181829357880496	up			Os02g0200900	295.163538428922	-1.59726	0.343644606999713	-4.648	3.35161434033005e-06	0.000179582165087614	down
Os01g0847700	17.2178	-1.54508	0.460231	-3.35718	0.000787423	0.0289385	down		Os12g0154800	14.1167167931178	4.87297758493336	1.36194541396714	3.57795366463266	0.000346294820997187	0.0184247396278771	up			Os12g0224000	44.528248109308	-1.84628	0.397375451952375	-4.64618	3.38143562473992e-06	0.000180756695463609	down
Os06g0160000	21.649	-1.54323	0.493751	-3.12552	0.00177493	0.0465595	down		Os03g0241300	246.872085183006	3.08204154539454	0.861638755855868	3.57695324687797	0.000347622318339022	0.0184404871956875	up			Os03g0718800	52.5523792002956	-2.23144	0.480585521228685	-4.64318	3.43089102991964e-06	0.000182972857514059	down
Os03g0214100	21.6598	-1.54318	0.489826	-3.15047	0.00163011	0.0441052	down		Os02g0527300	83.835014956763	3.77672668536141	1.05706503667195	3.57284230803055	0.000353127427470602	0.0186220030114807	up			Os09g0361300	43.6446837797412	-2.43694	0.525664214605897	-4.63592	3.5535397576363e-06	0.000188634422540513	down
Os03g0788600	199.609	-1.53977	0.461598	-3.33574	0.000850729	0.0302023	down		Os01g0384800	176.880502673405	2.63883439824422	0.738450413795434	3.57347541411932	0.000352274333245559	0.0186220030114807	up			Os02g0624300	163.034595777639	-2.72143	0.587307514418022	-4.63373	3.59128317446983e-06	0.000190196684603461	down
Os12g0589100	689.238	-1.53523	0.356729	-4.30362	1.68e-05	0.00261882	down		Os01g0862800	42.2261784027303	5.05845629432964	1.41707832816477	3.56963774958068	0.000357475208451543	0.0187844894228422	up			Os06g0605900	131.274513063342	-1.44094	0.311754134359174	-4.62204	3.79984269141955e-06	0.000199854255027558	down
Os02g0752200	19.5697	-1.52472	0.440027	-3.46507	0.000530092	0.0232107	down		Os02g0572400	107.37196149907	2.62279492803233	0.734876840934356	3.56902651156836	0.000358310169110544	0.0187844894228422	up			Os02g0769800	35.7196599313616	-1.92179	0.416097473913846	-4.61861	3.86325025030101e-06	0.000202723170817974	down
Os01g0667200	64.2774	-1.51912	0.440711	-3.44697	0.000566906	0.0240279	down		Os07g0680600	70.5650659465971	3.99569339410235	1.11981798307686	3.56816326803721	0.000359492480243983	0.018791365699771	up			Os05g0135400	112.809091615624	-2.62092	0.567672436975387	-4.61695	3.8941425585018e-06	0.000203876630654377	down
Os03g0857600	38.3022	-1.51334	0.452926	-3.34125	0.000834016	0.0300239	down		Os02g0488600	78.0197268653323	1.96322081678507	0.551795865911765	3.55787518186843	0.000373866883132985	0.0194857675503451	up			Os04g0486950	24.3049082377406	-2.21667	0.4803562105808	-4.61464	3.93780450127867e-06	0.000205691847453778	down
Os09g0482761	52.5267	-1.50575	0.370929	-4.05939	4.92e-05	0.00513133	down		Os01g0121500	16.6334327865827	2.22453307210304	0.625646710465198	3.55557383247327	0.000377155008258772	0.0196000002402386	up			Os05g0132700	12.5655504934871	-4.65874	1.00989808079665	-4.61308	3.9674829365383e-06	0.000206770027574168	down
Os04g0306400	154.517	-1.49502	0.473742	-3.15577	0.00160073	0.0439305	down		Os11g0249000	38.7061186588011	3.37604583611237	0.949929753551551	3.55399525437558	0.000379426060038211	0.0196608686240669	up			Os02g0629000	17.5847633944786	-2.9037	0.630488300769132	-4.60547	4.11529861989184e-06	0.000213017912046392	down
Os03g0291800	99.422	-1.49299	0.357722	-4.1736	3e-05	0.00393852	down		Os12g0181500	112.035339815273	3.60299999847768	1.01435142363124	3.5520234058325	0.000382280853817589	0.0197515457332284	up			Os02g0673100	25.8241020866575	-2.20211	0.480597070837684	-4.58203	4.60476708442889e-06	0.000236750471804536	down
Os04g0233400	67.4752	-1.49068	0.456154	-3.26793	0.00108335	0.0343053	down		Os01g0955100	85.7525347678576	3.31065003538052	0.932989344744474	3.54843284548682	0.000387530803871862	0.0199650956219518	up			Os06g0683400	860.693950497515	-2.71068	0.591588674023208	-4.58203	4.60483237698406e-06	0.000236750471804536	down
Os02g0753300	47.0967	-1.48783	0.448401	-3.31808	0.000906388	0.0313195	down		Os10g0146901	75.4235538201577	2.53227947291738	0.714416683043905	3.54454134823411	0.000393296811078088	0.0201504296842456	up			Os10g0510500	170.495026485371	-2.37204	0.518539586019954	-4.57447	4.77422798707752e-06	0.000244361436501894	down
Os07g0674150	66.4349	-1.48754	0.459832	-3.23498	0.00121653	0.036986	down		Os03g0750500	27.6656282004104	2.49172077859391	0.70298550133637	3.54448388175455	0.000393382556346239	0.0201504296842456	up			Os09g0484900	13.6786	-3.28133	0.717388208503873	-4.57399	4.78522375126885e-06	0.000244377531708214	down
Os05g0543100	21.0104	-1.48594	0.454366	-3.27036	0.0010741	0.0342541	down		Os02g0466400	10.4331492032975	4.42708	1.24956244999811	3.54290159103668	0.000395750352537723	0.0201851936455793	up			Os03g0413100	88.5533095111665	-1.6396	0.359152045470766	-4.5652	4.99015795048234e-06	0.000254275776724021	down
Os12g0454600	39.5945	-1.48473	0.405629	-3.6603	0.000251916	0.0154974	down		Os08g0243500	92.9016365786346	1.94071070129962	0.547832976529344	3.54252260167778	0.000396319459059032	0.0201851936455793	up			Os04g0490500	47.5048527440359	-2.49054	0.546055903281074	-4.56097	5.09189452900003e-06	0.000258883233175537	down
Os02g0744200	16.6531	-1.48253	0.461009	-3.21584	0.00130061	0.0385214	down		Os11g0282300	162.461274504893	1.56039663909014	0.44129505666354	3.53594860293177	0.000406313736186396	0.0206354280164892	up			Os04g0674000	250.450945990886	-2.50456	0.549852048809524	-4.55496	5.23946371965962e-06	0.00026579532248801	down
Os04g0105300	44.3355	-1.482	0.438139	-3.3825	0.000718302	0.0279019	down		Os01g0908700	95.4822478107359	1.78325614184983	0.505054352729627	3.53082026164512	0.000414273155204031	0.0209800600441429	up			Os02g0771400	29.0531512425326	-2.23798	0.491872030351489	-4.54992	5.36669223097529e-06	0.000271047575171045	down
Os03g0639800	16.6232	-1.48015	0.468617	-3.15856	0.0015855	0.0437231	down		Os04g0618700	7.06928859278735	4.44104584073929	1.25915909918045	3.52699340665514	0.000420307229825124	0.0211657249227711	up			Os05g0162500	29.2813293802817	-1.94864	0.428686735933509	-4.54561	5.47768546444398e-06	0.000275486127607298	down
Os02g0250400	139.17	-1.47674	0.367928	-4.01367	5.98e-05	0.00581205	down		Os05g0563900	144.323926158333	3.60647090997545	1.02241663178287	3.52739851628446	0.000419664601805386	0.0211657249227711	up			Os07g0685700	224.556547972156	-2.23004	0.490595412210161	-4.54557	5.47865676215396e-06	0.000275486127607298	down
Os01g0625200	21.4865	-1.47639	0.419379	-3.52042	0.000430865	0.0203598	down		Os06g0104900	19.3261148388491	5.93393890014331	1.68529266759881	3.52101389522921	0.000429900088510599	0.0213974804675341	up			Os11g0282300	176.07064268467	-1.71691	0.378291389913511	-4.5386	5.66297679760577e-06	0.000284129925772856	down
Os12g0530000	77.667	-1.47485	0.431001	-3.42192	0.000621813	0.0251793	down		Os07g0526400	8.24550169593054	4.69597179083369	1.33464223083299	3.51852480188851	0.000433953250265544	0.0213974804675341	up			Os05g0473500	121.934313382322	-1.54502	0.340869078759467	-4.5326	5.82625131006496e-06	0.000290411337087094	down
Os06g0247900	82.8167	-1.47211	0.437959	-3.3613	0.000775759	0.0289385	down		Os01g0298400	30.5486838631844	4.39536924118669	1.24834418692083	3.52095943349432	0.000429988392803652	0.0213974804675341	up			Os09g0468150	25.6980143944232	-2.37674	0.524314714473444	-4.53304	5.81415492824368e-06	0.000290411337087094	down
Os07g0674100	57.0232	-1.46662	0.39771	-3.68768	0.00022631	0.0145311	down		Os01g0776700	77.2347542769378	2.74206729334185	0.778618086284242	3.52171024748176	0.000428772513744964	0.0213974804675341	up			Os01g0773800	6.03879317434987	-6.1054	1.34781774701555	-4.52984	5.90288126341192e-06	0.000293591348751307	down
Os12g0421000	89.8639	-1.46333	0.279597	-5.2337	1.66e-07	0.000114361	down		Os07g0680800	26.9360132497396	2.71609863382712	0.771221416479479	3.52181432697466	0.000428604219469019	0.0213974804675341	up			Os01g0862800	14.1074952931034	-5.43618	1.20102018115265	-4.52631	6.00237373902239e-06	0.000297892209924281	down
Os03g0821100	85.2874	-1.45854	0.46977	-3.10479	0.00190414	0.0486149	down		Os11g0183900	77.9575451468668	2.30594314768691	0.655220047603287	3.51934156490138	0.000432619342809232	0.0213974804675341	up			Os01g0558700	15.8825621292942	-3.16857	0.702274739175391	-4.51186	6.42610675455633e-06	0.000316859690598048	down
Os05g0563600	407.551	-1.45804	0.379013	-3.84695	0.000119596	0.00927033	down		Os10g0478300	39.8202501536648	3.57509519668834	1.01753717664541	3.51347870008507	0.000442279872250167	0.0216423704141698	up			Os10g0527800	85.6538698477657	-2.95607	0.655648963178618	-4.50861	6.52529430363617e-06	0.000320369545864575	down
Os06g0178900	227.855	-1.45725	0.32038	-4.54853	5.4e-06	0.00127797	down		Os09g0455300	27.2128526806733	3.13169815573183	0.891402762902585	3.51322464554003	0.000442703007960851	0.0216423704141698	up			Os09g0394600	41.1343846130412	-2.45356	0.544353411769122	-4.50729	6.56617122885588e-06	0.000321686148918616	down
Os08g0459300	43.3058	-1.45709	0.409374	-3.55931	0.00037183	0.0195149	down		Os03g0116300	112.553020082736	1.94202928821618	0.552813324932392	3.51299290489006	0.000443089308697553	0.0216423704141698	up			Os03g0225100	71.3426919082527	-1.98611	0.440917183222463	-4.50451	6.65271625723423e-06	0.000325229690703551	down
Os03g0861100	20.7431	-1.45707	0.441299	-3.30177	0.000960769	0.032354	down		Os04g0514600	22.9868813360655	3.51252006054849	1.00018436066841	3.51187260936685	0.000444961229541682	0.0216745828351952	up			Os04g0445000	55.4247721912078	-2.48891	0.55288737589244	-4.50165	6.74265232016634e-06	0.000328923544633445	down
Os03g0105600	198.821	-1.45576	0.434465	-3.3507	0.000806082	0.0293936	down		Os05g0497300	384.053038394112	2.48087132157051	0.7066032170841	3.51098220555545	0.000446454282342036	0.0216882152321429	up			Os06g0254700	92.8080432727735	-1.83003	0.406952913618768	-4.49691	6.89467054346189e-06	0.000335623760348648	down
Os08g0560300	29.7551	-1.45501	0.357327	-4.07193	4.66e-05	0.00489217	down		Os03g0154100	34.6142410675698	1.48542088135788	0.42330097721256	3.50913643322864	0.000449564227573934	0.021780107578155	up			Os04g0451000	59.3840562812031	-1.78002	0.396618809057217	-4.48798	7.19015951686179e-06	0.000349264670034567	down
Os07g0645000	126.313	-1.44881	0.302668	-4.78682	1.69e-06	0.000591927	down		Os03g0773000	101.383396462877	2.84968667549042	0.812903219918259	3.50556696746381	0.000455635862353467	0.0220146008413322	up			Os04g0502900	81.8108109670811	-1.4747	0.328886575304311	-4.48392	7.32827620371382e-06	0.00035466699747343	down
Os01g0265100	56.3023	-1.44457	0.348185	-4.14884	3.34e-05	0.00404949	down		gene-orf165	7.24384499111819	3.85894947344508	1.10212373407655	3.50137589286055	0.000462862495983348	0.0223034847458068	up			Os03g0374901	11.6823240579586	-5.15976	1.15075469330626	-4.4838	7.33237859193725e-06	0.00035466699747343	down
Os01g0119100	54.0428	-1.44359	0.462127	-3.12379	0.00178538	0.0467622	down		Os07g0550900	19.2201853022842	3.22218043815063	0.92049123779576	3.50050093455161	0.000464384610285256	0.0223166765539503	up			Os08g0235800	25.3892596318705	-2.56633	0.57249191862201	-4.48274	7.36904462609715e-06	0.000355688548524212	down
Os08g0485000	19.3519	-1.44328	0.441033	-3.27249	0.00106603	0.0340971	down		Os12g0472366	79.3508279180156	2.29504291181328	0.655960902115097	3.49874955109837	0.000467445430622305	0.0224035441373591	up			Os01g0685400	28.1905719358526	-2.06948	0.461885322427329	-4.48051	7.44656531801172e-06	0.000358673616654295	down
Os04g0531100	86.655	-1.44141	0.40988	-3.51666	0.000437013	0.0204351	down		Os01g0498300	14.702766609431	3.25994975547311	0.933578402803704	3.49188642933779	0.000479622132212081	0.0229256814373138	up			Os01g0330200	226.897542183799	-2.36578	0.528226576487498	-4.47872	7.5092885720817e-06	0.000360934901766087	down
Os08g0321000	169.401	-1.44138	0.361658	-3.98546	6.73e-05	0.0064212	down		Os10g0536450	314.765282318977	2.18879783397195	0.627073523308673	3.49049633354482	0.000482124228402778	0.0229838262164172	up			Os02g0669500	22.4459849453177	-2.52231	0.564659665904817	-4.46696	7.93387764392507e-06	0.000378164972115337	down
Os06g0284200	28.3296	-1.43587	0.378034	-3.79826	0.000145716	0.0108549	down		Os04g0606200	62.4204496037342	2.99904623527811	0.860296628074592	3.48606066490136	0.000490189827620608	0.0232443595447576	up			Os03g0247900	50.4292452425875	-2.06383	0.462752747565614	-4.4599	8.19980850046661e-06	0.000390027897468141	down
Os09g0298500	16.1305	-1.4214	0.446907	-3.18052	0.00147011	0.0418943	down		Os03g0289800	7.28044942159709	3.43723026769583	0.986585906858066	3.48396449189327	0.00049404502781248	0.0233651930217029	up			Os04g0530500	120.74281766908	-1.51699	0.340465811064581	-4.45562	8.36491827884454e-06	0.000397055944609303	down
Os08g0556400	33.2387	-1.40872	0.357625	-3.93911	8.18e-05	0.00724981	down		Os03g0302800	59.0185	3.27062243868989	0.939467954027856	3.48135604271279	0.000498881868096583	0.0234697661999016	up			Os03g0787000	132.439654118477	-2.69752	0.606571847689211	-4.44715	8.7016381965993e-06	0.000412183810144918	down
Os10g0389800	57.4463	-1.40038	0.314734	-4.44941	8.61e-06	0.00166482	down		Os10g0497700	101.433569863121	2.1258919230156	0.611649105748716	3.4756724125564	0.000509574323512905	0.0239098692426252	up			Os11g0669100	73.0209926410244	-1.72286	0.388715775211643	-4.43219	9.32817920241012e-06	0.000440949198289135	down
Os03g0300900	66.2511	-1.39767	0.429101	-3.25721	0.00112514	0.035075	down		Os02g0802700	79.1827247840741	1.38075737090823	0.398140500903881	3.46801535581927	0.000524317326897945	0.0245372273637554	up			Os12g0159000	117.321559288989	-1.79134	0.40497457032284	-4.42333	9.71888735035102e-06	0.000458470976677693	down
Os01g0926700	166.707	-1.39559	0.330508	-4.22256	2.42e-05	0.00335207	down		Os01g0570800	105.672507369155	3.32816305852171	0.96054	3.4648883665215	0.000530451619815267	0.0247594872256854	up			Os05g0545300	9.7866032459239	-3.84423	0.869294346061784	-4.42224	9.76835128722201e-06	0.000459856191564511	down
Os11g0155900	42.3386	-1.38455	0.400807	-3.45441	0.000551501	0.023785	down		Os11g0601700	16.902097880359	1.67950207839732	0.484861890108564	3.46387726620723	0.000532449385510626	0.0247880147520142	up			Os07g0545800	56.8533646973245	-1.84419	0.417333364218204	-4.41899	9.91651844685985e-06	0.000465872742393648	down
Os05g0134400	560.056	-1.38179	0.392208	-3.52311	0.000426522	0.0203598	down		Os02g0609200	62.9079458236346	3.97769812691192	1.15069981177951	3.45676438476215	0.000546702627374922	0.0253854619989129	up			Os06g0239200	12.1263917919113	-3.30641	0.7488917654929	-4.41506	1.00979947633567e-05	0.000473426274981224	down
Os02g0699700	31.0225	-1.37903	0.425454	-3.24132	0.0011898	0.0363659	down		Os11g0210201	20.0661762914795	2.9342417317506	0.849774343219101	3.45296578458129	0.000554459325545189	0.0256789361729827	up			Os01g0384800	516.555219661804	-2.67413	0.606944779348275	-4.40589	1.05351832097129e-05	0.000489907432225653	down
Os05g0556400	104.901	-1.37902	0.316198	-4.36127	1.29e-05	0.00216207	down		Os09g0115500	87.7246473118343	2.42457135526046	0.702359140966268	3.45203929705374	0.00055636669057583	0.0257006907685378	up			Os11g0163800	64.4709407217702	-2.03755	0.462836912227647	-4.40231	1.07103763229705e-05	0.000495035757360085	down
Os03g0742900	145.236	-1.37623	0.410737	-3.35064	0.000806239	0.0293936	down		Os02g0777800	86.506368887303	2.90298553659715	0.842453946917782	3.44586852161839	0.000569227236724863	0.026037132535838	up			Os01g0743100	43.9418538321826	-2.21166	0.502904577413586	-4.39777	1.09366462315909e-05	0.000503459817168145	down
Os02g0103700	173.71	-1.37546	0.332857	-4.13229	3.59e-05	0.00416131	down		Os01g0880800	9.92713244607362	2.60516653943615	0.755974996945936	3.44610145832966	0.000568736786170853	0.026037132535838	up			Os05g0129300	580.578603400518	-1.23974	0.282300551666909	-4.39158	1.12531314456521e-05	0.000515412929820925	down
Os02g0817500	55.4383	-1.37268	0.415267	-3.30554	0.000947935	0.0321104	down		Os02g0592400	136.833851087901	1.59630200451961	0.463266851635839	3.44575054071518	0.000569475796918536	0.026037132535838	up			Os03g0705800	149.465160914122	-2.02525	0.461189196218395	-4.39137	1.12638867481298e-05	0.000515412929820925	down
Os07g0559700	44.8874	-1.36906	0.386888	-3.53865	0.000402181	0.0199691	down		Os01g0609900	113.528681816517	1.40920079292038	0.408754538910127	3.4475477548892	0.000565700390636085	0.026037132535838	up			Os04g0669200	642.747500625098	-2.80677	0.639152148124117	-4.3914	1.12621625122127e-05	0.000515412929820925	down
Os01g0896200	56.4703	-1.36738	0.378435	-3.61326	0.000302374	0.0170599	down		Os04g0610400	219.085811818011	2.18097559752959	0.633255542902625	3.44406870492242	0.000573030067933134	0.0261328023582669	up			Os12g0586100	289.342545027386	-1.75414	0.399800944780106	-4.38754	1.14640386629493e-05	0.000523347932452507	down
Os11g0216900	108.477	-1.36624	0.384971	-3.54893	0.000386803	0.019869	down		Os02g0733900	14.8452374630684	4.95459740614647	1.43932580582893	3.44230429697121	0.000576781035745583	0.0262144248889723	up			Os07g0601100	15.8217705356448	-2.61225	0.595429344929235	-4.38718	1.14830483015498e-05	0.000523347932452507	down
Os02g0131800	29.0694	-1.36305	0.418782	-3.25481	0.0011347	0.0353089	down		Os01g0821300	8.74207067034373	4.76071610681124	1.38373639861851	3.44047906202672	0.000580685364212846	0.0262144248889723	up			Os02g0194900	87.1071904936295	-2.20941	0.504383686859249	-4.38041	1.18455737275576e-05	0.000538796980741136	down
Os06g0126500	72.1662	-1.36205	0.396828	-3.43234	0.000598398	0.0245757	down		Os03g0188500	546.159416527056	2.99871324897988	0.871523891890246	3.44076998563514	0.000580061410538192	0.0262144248889723	up			Os04g0546800	145.672261596577	-1.46511	0.334523933552157	-4.37967	1.18857503567032e-05	0.000539551750815502	down
Os06g0159700	33.006	-1.35721	0.403739	-3.36161	0.000774888	0.0289385	down		Os02g0437200	102.027695998472	2.57195065334965	0.747276867236131	3.4417640450483	0.000577934125078264	0.0262144248889723	up			Os01g0787000	54.6762441590262	-1.8382	0.419827094708234	-4.37847	1.19513195018338e-05	0.000541453938381098	down
Os10g0371000	110.377	-1.3563	0.429909	-3.15485	0.00160578	0.0439305	down		Os02g0653900	136.748215303715	2.17815786327553	0.633223378501573	3.43979381877816	0.000582157498696999	0.0262146841415775	up			Os11g0649900	5.33071606300744	-5.92671	1.35389342217834	-4.37753	1.20031080539535e-05	0.000542725512186565	down
Os09g0501200	146.267	-1.35587	0.294011	-4.61162	4e-06	0.0010752	down		Os03g0107700	150.758944797622	2.75947391069451	0.803200116718145	3.43559948916548	0.00059124432980496	0.0265285594699333	up			Os01g0644900	290.23696991802	-2.54964	0.582850837461214	-4.37444	1.21745789824417e-05	0.000549392884692868	down
Os07g0635900	184.915	-1.35213	0.289754	-4.66647	3.06e-06	0.00092506	down		Os02g0669100	510.097863396381	2.25085	0.65522836300132	3.43520958091136	0.000592095722352934	0.0265285594699333	up			Os10g0392400	69.7067844928306	-2.64564	0.605077551220205	-4.37239	1.22891601589831e-05	0.000553471841097193	down
Os02g0739900	19.0074	-1.34721	0.414562	-3.24972	0.00115519	0.0357336	down		Os01g0821600	29.9127690987961	3.20189991164541	0.93258943038926	3.43334355645544	0.000596186143463314	0.0266450492167342	up			Os07g0669650	108.385824212771	-1.41362	0.323398990115375	-4.37114	1.23602294400956e-05	0.00055557895748516	down
Os01g0652800	42.0534	-1.34419	0.385036	-3.49106	0.000481103	0.0217864	down		Os01g0667900	203.281647204786	2.98071334004736	0.869351139498888	3.42866444250076	0.000606558956961915	0.0269862751015645	up			Os01g0949500	533.958049402219	-1.97902	0.452911979578973	-4.36954	1.24507827454421e-05	0.000558551879280331	down
Os03g0166000	45.9536	-1.34327	0.346585	-3.87573	0.000106304	0.00850824	down		Os02g0739400	68.4495849127023	1.53044566605275	0.446384259161143	3.42853860691414	0.000606840218763155	0.0269862751015645	up			Os06g0298200	26.1556511024673	-2.28539	0.523185531623098	-4.36822	1.25262727826003e-05	0.000560838737755603	down
Os02g0695800	73.1413	-1.34032	0.413736	-3.23956	0.00119715	0.0365258	down		Os02g0584700	127.578196939472	2.90327946628709	0.847477395598233	3.42578985748365	0.000613014460181023	0.0271931997634148	up			Os01g0819700	17.9421375478919	-3.06431	0.701923323039417	-4.36559	1.26781853054252e-05	0.000566531643755516	down
Os05g0209600	34.4863	-1.33818	0.426549	-3.13722	0.00170557	0.0454325	down		Os07g0583600	298.731837017229	3.3018664130189	0.964577129429087	3.42312326539735	0.000619059977261118	0.0272702710850531	up			Os12g0603800	36.7265558974187	-2.11735	0.485067829724122	-4.36505	1.27091328193844e-05	0.000566807504434106	down
Os07g0616600	149.817	-1.33662	0.358323	-3.73021	0.000191323	0.013013	down		Os02g0647300	19.8553331631791	2.80792847982558	0.820310823730504	3.42300552253601	0.000619328190441995	0.0272702710850531	up			Os08g0203700	21.733387180819	-2.38906	0.547391268490126	-4.36445	1.27440178935825e-05	0.000567257559119208	down
Os10g0563700	258.9	-1.3287	0.324536	-4.09414	4.24e-05	0.00455722	down		Os04g0493100	62.6066735209037	2.1112304277587	0.616546741628753	3.42428284055381	0.000616424282211504	0.0272702710850531	up			Os03g0278300	273.077515965049	-1.28535	0.294634407510985	-4.36252	1.28571672286809e-05	0.000571182774805808	down
Os01g0747300	37.4644	-1.32017	0.408467	-3.23203	0.00122916	0.0371077	down		Os04g0490500	62.5309945216788	2.25803069257274	0.660383765207362	3.41927044778836	0.000627892858906599	0.0275118643104737	up			Os04g0414500	9.93029833540757	-3.5227	0.808171541945884	-4.35885	1.30745685777742e-05	0.000579715221881583	down
Os10g0418000	53.8649	-1.31319	0.358607	-3.66192	0.000250335	0.0154956	down		Os11g0242300	6.68643819582946	3.73998758715687	1.09540567280468	3.41424887601778	0.000639581234796473	0.0279554859033168	up			Os01g0582600	425.787161257708	-3.00933	0.690696034628865	-4.35696	1.31882405108524e-05	0.000583624283651435	down
Os01g0118400	73.1996	-1.31304	0.389347	-3.37241	0.000745145	0.0286337	down		Os02g0656600	14.5968334873199	2.39752257718463	0.702740798079573	3.41167409624786	0.000645652565570893	0.028152026621246	up			Os11g0139700	234.279163208045	-1.72472	0.396001407026942	-4.35534	1.32859530791354e-05	0.000586013511861276	down
Os02g0187700	40.2135	-1.31242	0.371263	-3.53503	0.000407727	0.0199691	down		Os04g0685300	825.668211574642	2.20241333017062	0.64573924540511	3.41068526629339	0.00064799843959761	0.0281855671646873	up			Os07g0586800	24.8000569814415	-2.06582	0.47433214820256	-4.35522	1.32934574350279e-05	0.000586013511861276	down
Os02g0106001	54.3488	-1.31179	0.376682	-3.48249	0.000496782	0.0223202	down		Os02g0597300	21.832047108777	2.8686334517051	0.841692461770515	3.40817291587818	0.00065399437671205	0.0282402354407761	up			Os01g0934100	973.663654270987	-3.06558	0.706630162757419	-4.3383	1.43586390835476e-05	0.000630539930119934	down
Os07g0604800	98.0374	-1.31058	0.345587	-3.79233	0.000149238	0.0109657	down		Os09g0557500	25.4190376918077	2.4072839883789	0.706156547785028	3.40899478441392	0.00065202726277	0.0282402354407761	up			Os02g0575000	84.9942552580078	-2.14577	0.494700794482584	-4.33751	1.44103639750939e-05	0.000631599075452441	down
Os10g0516551	57.6858	-1.31016	0.284111	-4.61144	4e-06	0.0010752	down		Os02g0732200	30.501988671371	1.93112566631653	0.566564076824698	3.40848589825798	0.000653244614436377	0.0282402354407761	up			Os02g0743200	78.6104508439357	-2.41738	0.557491717919695	-4.33617	1.44984469171322e-05	0.000634244678808926	down
Os01g0170500	38.3632	-1.30715	0.382068	-3.42125	0.000623336	0.0251793	down		Os01g0705700	4.56766681311108	4.7248064050475	1.3886182847716	3.40252354218759	0.000667666027792702	0.028284041656043	up			Os08g0205800	127.471707019652	-1.98302	0.457438334013518	-4.33506	1.45720607522755e-05	0.000636248431204791	down
Os05g0556700	31.5032	-1.30048	0.40928	-3.17748	0.00148558	0.0420459	down		Os05g0132700	16.900545861476	4.71810381752687	1.38565505546189	3.40496272786603	0.000661730849128354	0.028284041656043	up			Os07g0471900	35.0966418506158	-1.92198	0.443614259396415	-4.33254	1.47400273567451e-05	0.000642356354085658	down
Os03g0162200	51.1689	-1.2966	0.358422	-3.61753	0.000297433	0.0169517	down		Os07g0170000	24.8021728058082	3.18098018279565	0.933989495774549	3.40579867031341	0.000659708095286757	0.028284041656043	up			Os07g0568600	89.7316286572833	-1.61082	0.373381056684859	-4.31416	1.6021414749628e-05	0.000692143814484918	down
Os03g0795300	150.188	-1.29487	0.413574	-3.13093	0.00174253	0.0461315	down		Os07g0680900	50.0653037610027	2.32167172261715	0.682316998311719	3.40262917142874	0.000667407982212412	0.028284041656043	up			Os05g0181300	62.9350542731748	-3.09262	0.717686098140306	-4.30915	1.63882822740374e-05	0.000704788552909213	down
Os10g0579100	29.1543	-1.28915	0.378463	-3.40629	0.000658533	0.0261107	down		Os01g0639600	65.6237331522239	2.3162336149192	0.680303336288669	3.40470712308306	0.000662350493646218	0.028284041656043	up			Os03g0262200	65.2424487321057	-1.63245	0.379219575222777	-4.30476	1.67168112818399e-05	0.000717568340182393	down
Os06g0703500	39.7109	-1.28501	0.348668	-3.68547	0.000228281	0.0146032	down		Os03g0264150	16.1920122684927	2.0793726748002	0.611036629909998	3.4030245864417	0.00066644283128526	0.028284041656043	up			Os12g0127200	22.4774803929284	-2.51923	0.585744928205749	-4.3009	1.70104135352368e-05	0.000728803841334612	down
Os03g0421800	71.7835	-1.27215	0.35558	-3.57767	0.000346675	0.0185844	down		Os01g0858350	30.8109763897767	1.65066618717665	0.484791626984943	3.40489830124051	0.000661886983190531	0.028284041656043	up			Os01g0720700	12.4296811931892	-2.77359	0.645393439551002	-4.29752	1.72718443350251e-05	0.00073862154493652	down
Os05g0123100	75.0365	-1.27126	0.322922	-3.93676	8.26e-05	0.00724981	down		Os09g0417600	101.609259031625	3.51139579768534	1.03438365677993	3.39467447563551	0.00068710243585648	0.0289701185042601	up			Os01g0768100	13.1152777291679	-2.5525	0.594203306350398	-4.29567	1.74166169134546e-05	0.00074273453582136	down
Os03g0279200	259.034	-1.26982	0.36277	-3.50034	0.000464673	0.0213229	down		Os02g0704300	10.9404875918383	2.76919294785326	0.81569254922014	3.39489793121294	0.000686541901856742	0.0289701185042601	up			Os04g0447700	22.0084393999855	-3.26527	0.760167374150927	-4.29546	1.74329492432392e-05	0.00074273453582136	down
Os05g0370600	29.9134	-1.266	0.3764	-3.36344	0.000769774	0.0289385	down		Os03g0191850	21.1468846086232	3.25028308464658	0.957963433806282	3.39290934282555	0.000691545212113636	0.0290205487252476	up			Os07g0164800	134.99387148281	-1.2389	0.288774109216139	-4.29021	1.78505255538557e-05	0.000759111847856256	down
Os12g0443500	185.147	-1.26542	0.30435	-4.15778	3.21e-05	0.00399652	down		Os03g0191900	21.1468846086232	3.25028308464658	0.957963433806282	3.39290934282555	0.000691545212113636	0.0290205487252476	up			Os10g0550900	107.083115385832	-2.14329	0.499932834656489	-4.28716	1.80968026904663e-05	0.00076815723331202	down
Os01g0191100	355.806	-1.26449	0.328247	-3.85223	0.000117046	0.00911367	down		Os03g0839800	45.2825404459679	3.13039246194215	0.924233342354879	3.38701528984676	0.000706574498643929	0.0295126923183587	up			Os11g0650700	5.32780685353434	-5.92599	1.3825453412352	-4.28629	1.81679665542726e-05	0.000769749827398525	down
Os03g0749500	123.895	-1.25761	0.393691	-3.1944	0.00140121	0.0408831	down		Os09g0511200	122.112985807137	3.25711005454152	0.962032572248112	3.38565465297104	0.000710086848701721	0.0295902624574375	up			Os12g0592900	14.5263227817963	-3.18641	0.744403839837079	-4.28049	1.86485122455538e-05	0.00078430020526843	down
Os04g0514800	22.0509	-1.25533	0.402986	-3.11507	0.00183903	0.0475881	down		Os02g0639300	6.8508	3.77318290009093	1.11470861775528	3.38490511331031	0.000712028634726743	0.0296021765186279	up			Os01g0631200	36.2673919733618	-2.8448	0.666035722717796	-4.27125	1.94381404640013e-05	0.000814515047025431	down
Os06g0274200	72.0699	-1.25495	0.312573	-4.0149	5.95e-05	0.00581205	down		Os03g0310800	188.669463315833	2.95385	0.872995361376097	3.38358023264736	0.000715472993814039	0.0296763589568761	up			Os03g0597600	145.912428379132	-1.40662	0.329500914649632	-4.26895	1.96399668425835e-05	0.00081996861567786	down
Os05g0413200	118.695	-1.25017	0.397444	-3.14553	0.00165787	0.0444885	down		ENSRNA049475677	5.79725784635073	3.51282831511637	1.03911857557784	3.3805846586497	0.000723317887700413	0.0298638894274814	up			Os02g0699000	53.5460865636202	-2.08833	0.489172831987927	-4.2691	1.96265849488341e-05	0.00081996861567786	down
Os04g0689500	141.006	-1.24627	0.332766	-3.74519	0.000180259	0.0125583	down		Os12g0104850	7.25060200836922	3.42148298278258	1.01209997715708	3.38057806541336	0.00072333524204841	0.0298638894274814	up			Os04g0514600	14.5407461975539	-3.38404	0.792908107962676	-4.26789	1.97333931338711e-05	0.000822368490910448	down
Os06g0550000	62.7525	-1.23481	0.36317	-3.40007	0.00067368	0.026407	down		Os09g0334500	223.034332332933	2.82244258877128	0.835422381363883	3.37846178380264	0.000728925631768528	0.030025353730705	up			Os08g0157900	112.767569670974	-1.35945	0.318870427451922	-4.26332	2.01413971564547e-05	0.000837845500986411	down
Os05g0475400	43.0233	-1.23204	0.316789	-3.88915	0.000100595	0.00812691	down		Os05g0469600	23.9821196501067	4.39871378796459	1.30356211300758	3.37437989649444	0.000739821915169403	0.0303598860089481	up			Os03g0180900	74.2292210512629	-2.56514	0.601881092981832	-4.26187	2.02722272358579e-05	0.00084175732655026	down
Os04g0650366	138.722	-1.21843	0.34354	-3.5467	0.000390094	0.0199191	down		Os01g0559750	739.201149757233	1.05689830465414	0.313234063251272	3.37414869150522	0.000740443603507377	0.0303598860089481	up			Os08g0402500	95.4487077527915	-2.57991	0.606502027597139	-4.25376	2.10211209877287e-05	0.000869696613161382	down
Os10g0462900	121.051	-1.21437	0.343688	-3.53333	0.000410355	0.0199691	down		Os03g0301700	16.857710717015	2.24133580119101	0.664741896246385	3.37173843539458	0.000746953511408371	0.0305027811284801	up			Os04g0417600	29.040223870357	-2.01742	0.474737877925582	-4.24955	2.14195621957875e-05	0.00088139957459968	down
Os01g0860300	90.9923	-1.21038	0.306573	-3.9481	7.88e-05	0.00716711	down		Os06g0239200	24.9895091517561	3.51126850915822	1.04236431730208	3.36856169275473	0.000755614846681134	0.030770220077719	up			Os02g0125350	14.7264420347164	-4.13092	0.972457545829032	-4.24792	2.15767423378906e-05	0.000886273407448111	down
Os01g0217000	50.9881	-1.20192	0.348332	-3.45049	0.000559574	0.0238937	down		Os02g0532900	20.6537618940918	2.87753185069868	0.856082657891551	3.36127805437125	0.000775826804121509	0.0314500131004086	up			Os03g0301200	121.242599298579	-2.50127	0.589263659017671	-4.24474	2.18843797353928e-05	0.000895693602801525	down
Os05g0438700	166.23	-1.19583	0.364297	-3.28257	0.00102864	0.0335821	down		Os06g0216200	11.0295836359045	2.78989540106989	0.830470187209633	3.35941668230608	0.000781071997337947	0.0315474653972167	up			Os02g0504700	14.4775883066636	-2.86979	0.676963375464145	-4.23921	2.24304544283862e-05	0.000914770707427892	down
Os02g0684500	93.2449	-1.19575	0.363484	-3.28968	0.00100303	0.0330654	down		Os02g0699000	40.2269182206105	2.33212612384063	0.694255967954421	3.35917331861343	0.000781760204227052	0.0315474653972167	up			Os05g0512100	45.0242558067517	-2.50838	0.59180478250285	-4.23853	2.24990124000815e-05	0.00091593399413072	down
Os05g0159300	37.9134	-1.19137	0.351121	-3.39304	0.000691204	0.0269101	down		Os07g0192000	109.111247208048	3.16456326654435	0.942519945903619	3.35755575284977	0.000786348833167485	0.0316611668705746	up			Os02g0704600	80.0280580800207	-1.44992	0.342179248950945	-4.23731	2.26213532623079e-05	0.000919278758949098	down
Os09g0568400	106.987	-1.19035	0.262297	-4.53819	5.67e-06	0.00130402	down		Os12g0424700	8.93497606428165	2.63791102061783	0.786096636648455	3.35570831579262	0.000791620124586291	0.0318017819488295	up			Os09g0535500	4.13906694621833	-5.56042	1.31328448259666	-4.23398	2.29590878489942e-05	0.000931349239179323	down
Os02g0120800	67.768	-1.18998	0.310593	-3.8313	0.00012747	0.00976975	down		Os06g0255900	29.1669050792075	2.52046964805597	0.751926474030356	3.35201610144959	0.000802253527465076	0.0321566957634376	up			Os07g0661400	593.278653474039	-1.34574	0.318442959478216	-4.22602	2.37865333539448e-05	0.000961505471033398	down
Os04g0675000	94.7747	-1.1858	0.294347	-4.02857	5.61e-05	0.00558187	down		Os01g0838600	13.5069413600782	3.11987559014172	0.932820416985665	3.34456186135307	0.000824126484312342	0.0329595283222634	up			Os05g0253200	12.9702445594108	-3.21294	0.760848173391387	-4.22285	2.41236955437796e-05	0.000973414515601646	down
Os03g0111200	76.0234	-1.1844	0.335076	-3.53472	0.000408202	0.0199691	down		Os04g0615200	222.895765624753	1.95916352266569	0.585934209473215	3.34365785610484	0.000826816397138397	0.0329932962759891	up			Os06g0272850	43.3191560419605	-2.34122	0.555018271345541	-4.21827	2.46181991130744e-05	0.000989876586130104	down
Os03g0806800	42.5153	-1.18313	0.340733	-3.47231	0.000516005	0.0226516	down		Os04g0414500	8.93440533474857	5.72147151683796	1.7169985962777	3.33225171484799	0.000861463002286394	0.0338896412692511	up			Os01g0972200	82.6445991027135	-2.59107	0.614412751382065	-4.21715	2.47404645512362e-05	0.000993047523627602	down
Os01g0866200	182.567	-1.17557	0.341668	-3.44067	0.000580279	0.0242523	down		Os10g0528300	28.7597172880462	3.62940789987145	1.08852103469106	3.33425609997655	0.000855278712580301	0.0338896412692511	up			Os07g0124100	13.774811411663	-2.79524	0.663539460830764	-4.21262	2.52426295029414e-05	0.00100439325286573	down
Os04g0530500	78.0176	-1.16554	0.373458	-3.12093	0.00180281	0.046933	down		Os11g0165700	23.881552612724	2.75089153683665	0.825556638138277	3.33216572885928	0.000861729227017897	0.0338896412692511	up			Os02g0254100	14.167969939363	-2.82069	0.669523080856948	-4.21298	2.52025982345632e-05	0.00100439325286573	down
Os02g0219200	49.6992	-1.15383	0.370384	-3.11522	0.00183807	0.0475881	down		Os01g0793900	125.189969129801	2.75059085565875	0.825531952715817	3.33190114157292	0.000862548905157982	0.0338896412692511	up			Os03g0407900	16.1947114055554	-2.52825	0.600424058110514	-4.21077	2.54497651655716e-05	0.00101087704379013	down
Os02g0321900	193.469	-1.15376	0.296379	-3.89283	9.91e-05	0.00812691	down		Os03g0224700	47.8960472538993	2.55687424203738	0.767059161052522	3.33334685492702	0.000858078959193718	0.0338896412692511	up			Os02g0774200	22.1330753357832	-2.84363	0.676224941648444	-4.20515	2.60905241576046e-05	0.00103453223951791	down
Os01g0756600	42.3824	-1.1528	0.324492	-3.55262	0.00038141	0.0196902	down		Os03g0281000	134.955410470261	1.95542758985846	0.586481896699257	3.33416530137363	0.00085555796813542	0.0338896412692511	up			Os03g0142500	15.0448791732842	-4.16363	0.991863260145815	-4.19778	2.69540561278229e-05	0.00106692361617381	down
Os07g0252400	140.182	-1.14708	0.333738	-3.43706	0.000588065	0.024443	down		Os03g0274300	119.03776356275	2.31270528008122	0.694349534145451	3.33075081979786	0.000866120955641075	0.0339553603596392	up			Os05g0582600	27.1197839424813	-2.82949	0.67515182087154	-4.19089	2.77859514223485e-05	0.0010971389664555	down
Os06g0570100	39.9533	-1.13342	0.313034	-3.62075	0.000293745	0.0168492	down		Os05g0368000	12.7432199758049	3.95826950031533	1.19080272787716	3.32403462609773	0.000887251788977651	0.0346516961474711	up			Os07g0123900	133.934798881875	-2.01296	0.48040900036813	-4.19011	2.78823804916345e-05	0.00109797071130483	down
Os01g0764000	2018.59	-1.11737	0.358575	-3.11613	0.0018324	0.0475881	down		Os12g0603800	49.9278557060156	2.86795604834625	0.862837645847015	3.32386522789103	0.000887790885469902	0.0346516961474711	up			Os09g0571200	184.786005369777	-1.96644	0.469697079154436	-4.18662	2.83139484676397e-05	0.00111304953091259	down
Os07g0207400	59.1083	-1.11433	0.320726	-3.47439	0.000512024	0.0226473	down		Os06g0254700	129.334289259619	2.41337220920614	0.726204778055494	3.32326677286295	0.000889697853761216	0.0346516961474711	up			Os02g0515200	23.5831869805261	-2.04004	0.487714222327814	-4.18286	2.87864887804208e-05	0.00112968452282547	down
Os01g0100700	132.763	-1.11349	0.30533	-3.64684	0.00026548	0.0158076	down		Os05g0181700	84.5717787872697	2.44335592194533	0.736146046229979	3.31911844729518	0.00090302117154377	0.0350941510514956	up			Os02g0736900	12.1184135593633	-2.90292	0.6954526801927	-4.17415	2.99104063275015e-05	0.00116778188799814	down
Os07g0224000	153.472	-1.08677	0.305261	-3.56015	0.000370645	0.0195149	down		Os01g0907200	18.9983049905618	1.81967413058559	0.548433009099429	3.31795150983644	0.000906802252941796	0.0351646504898926	up			Os09g0511300	55.6083174674631	-2.05832	0.494188582772858	-4.16506	3.1127210158008e-05	0.00121115551225351	down
[truncated: 901 more rows]

## Sheet: 5.DEGs_GO analysis
685	ONTOLOGY	ID	Description	GeneRatio	BgRatio	pvalue	p.adjust	qvalue	geneID	Count		1008	ONTOLOGY	ID	Description	GeneRatio	BgRatio	pvalue	p.adjust	qvalue	geneID	Count		9311	ONTOLOGY	ID	Description	GeneRatio	BgRatio	pvalue	p.adjust	qvalue	geneID	Count
[truncated: 54 more rows]

[truncated: 6 more sheets: 6.DEGs_KEGG analysis, wgcna_modules, 7.wgcna_KEGG, 8.hub genes, 9.Sus and INVs gens, 10.Primers in this study]
